# Supplementary material for: Effector protein Hcp2a of avian pathogenic Escherichia coli interacts with the endoplasmatic reticulum associated RPL23 protein of chicken DF-1 fibroblasts
Source: Vet Res. 2023 Jan 30;54:6. doi: 10.1186/s13567-023-01138-0 (PMC9885592; doi:10.1186/s13567-023-01138-0)
Supplement: Supplementary file 1 — Additional file 1. Prey proteins identified by LC-MS/MS. Prey proteins were screened by Pulldown and analyzed by LC-MS/MS by BGI (Shenzhen, China). Enriched proteins not found in the biotin control were screened and considered as specific prey proteins for biotinylated Hcp2a. [file 13567_2023_1138_MOESM1_ESM.xlsx]

## Sheet: Hcp2a-specific prey proteins
Specific prey proteins pulled down by biotinylated Hcp2a
Protein_ID	Description	GeneName
tr|A0A3Q2U9R9|A0A3Q2U9R9_CHICK	Biotin carboxylation domain-containing protein OS=Gallus gallus OX=9031 PE=4 SV=1
tr|F1NKJ6|F1NKJ6_CHICK	Uncharacterized protein OS=Gallus gallus OX=9031 PE=4 SV=4
tr|E1BQA3|E1BQA3_CHICK	Mis18 domain-containing protein OS=Gallus gallus OX=9031 GN=MIS18A PE=4 SV=2	MIS18A
tr|H9L063|H9L063_CHICK	Mediator complex subunit 24 OS=Gallus gallus OX=9031 GN=MED24 PE=3 SV=1	MED24
tr|A0A1I7Q423|A0A1I7Q423_CHICK	Leucine zipper-EF-hand-containing transmembrane protein 1 OS=Gallus gallus OX=9031 GN=LETM1 PE=3 SV=1	LETM1
tr|A0A3Q3ARE0|A0A3Q3ARE0_CHICK	Cytoplasmic dynein 2 heavy chain 1 OS=Gallus gallus OX=9031 GN=DYNC2H1 PE=3 SV=1	DYNC2H1
tr|A0A3Q2UDN5|A0A3Q2UDN5_CHICK	Reverse transcriptase domain-containing protein OS=Gallus gallus OX=9031 PE=4 SV=1
tr|A0A3Q2TYP0|A0A3Q2TYP0_CHICK	Kinesin motor domain-containing protein OS=Gallus gallus OX=9031 GN=KIF7 PE=4 SV=1	KIF7
tr|A0A1D5PDI5|A0A1D5PDI5_CHICK	Aldolase_II domain-containing protein OS=Gallus gallus OX=9031 GN=ADD2 PE=3 SV=2	ADD2
tr|F1N9H4|F1N9H4_CHICK	Elongation factor 1-alpha OS=Gallus gallus OX=9031 GN=EEF1A2 PE=3 SV=4	EEF1A2
tr|F1NTM7|F1NTM7_CHICK	Aspartate aminotransferase OS=Gallus gallus OX=9031 GN=GOT1 PE=3 SV=2	GOT1
tr|E1BY89|E1BY89_CHICK	60S ribosomal protein L23 OS=Gallus gallus OX=9031 GN=RPL23 PE=3 SV=2	RPL23
tr|A0A1D5PFQ4|A0A1D5PFQ4_CHICK	[Histone H3]-lysine(4) N-methyltransferase OS=Gallus gallus OX=9031 GN=KMT2D PE=4 SV=2	KMT2D
tr|A0A1D5PZ52|A0A1D5PZ52_CHICK	IF rod domain-containing protein OS=Gallus gallus OX=9031 GN=KRT71 PE=4 SV=2	KRT71
tr|A0A3Q3AIG8|A0A3Q3AIG8_CHICK	Uncharacterized protein OS=Gallus gallus OX=9031 GN=CCDC178 PE=4 SV=1	CCDC178
tr|F1NQT0|F1NQT0_CHICK	DNA polymerase zeta catalytic subunit OS=Gallus gallus OX=9031 GN=REV3L PE=3 SV=3	REV3L
tr|A0A1D5PEI2|A0A1D5PEI2_CHICK	Centrosomal protein of 162 kDa OS=Gallus gallus OX=9031 GN=CEP162 PE=3 SV=1	CEP162
tr|E1C2U4|E1C2U4_CHICK	DNA replication licensing factor MCM4 OS=Gallus gallus OX=9031 GN=MCM4 PE=3 SV=3	MCM4
tr|A0A1L1RZD1|A0A1L1RZD1_CHICK	Uncharacterized protein OS=Gallus gallus OX=9031 GN=SRSF7 PE=4 SV=2	SRSF7
tr|A0A1D5NWM7|A0A1D5NWM7_CHICK	Uncharacterized protein OS=Gallus gallus OX=9031 GN=RSL1D1 PE=4 SV=1	RSL1D1
tr|A0A1D5P5Y7|A0A1D5P5Y7_CHICK	Uncharacterized protein OS=Gallus gallus OX=9031 GN=FMNL2 PE=3 SV=2	FMNL2
tr|A0A3Q2UKS1|A0A3Q2UKS1_CHICK	Uncharacterized protein OS=Gallus gallus OX=9031 GN=EPRS PE=3 SV=1	EPRS
tr|E1BXA7|E1BXA7_CHICK	Uncharacterized protein OS=Gallus gallus OX=9031 GN=MYO1H PE=3 SV=4	MYO1H
tr|F1NGK6|F1NGK6_CHICK	Nudix hydrolase domain-containing protein OS=Gallus gallus OX=9031 GN=TRPM2 PE=3 SV=2	TRPM2
tr|A0A1D5PC88|A0A1D5PC88_CHICK	Uncharacterized protein OS=Gallus gallus OX=9031 GN=APC PE=3 SV=1	APC
tr|A0A3Q3AYK8|A0A3Q3AYK8_CHICK	Cilia- and flagella-associated protein 43 OS=Gallus gallus OX=9031 GN=CFAP43 PE=3 SV=1	CFAP43
tr|A0A1D5NVJ0|A0A1D5NVJ0_CHICK	Uncharacterized protein OS=Gallus gallus OX=9031 GN=LOC107055114 PE=3 SV=2	LOC107055114
tr|A0A3Q2TYV3|A0A3Q2TYV3_CHICK	Uncharacterized protein OS=Gallus gallus OX=9031 GN=SHROOM3 PE=3 SV=1	SHROOM3
tr|A0A1D5PFY1|A0A1D5PFY1_CHICK	Rho-GAP domain-containing protein OS=Gallus gallus OX=9031 GN=FAM13B PE=3 SV=2	FAM13B
tr|A0A3Q2UAA9|A0A3Q2UAA9_CHICK	Uncharacterized protein OS=Gallus gallus OX=9031 GN=RAPGEF3 PE=4 SV=1	RAPGEF3
tr|F1NBA7|F1NBA7_CHICK	Kremen protein OS=Gallus gallus OX=9031 GN=KREMEN1 PE=4 SV=3	KREMEN1
tr|R4GF89|R4GF89_CHICK	14_3_3 domain-containing protein OS=Gallus gallus OX=9031 GN=SFN PE=3 SV=1	SFN
tr|A0A1D5P2X6|A0A1D5P2X6_CHICK	Uncharacterized protein OS=Gallus gallus OX=9031 GN=STAB1 PE=4 SV=2	STAB1
tr|F1P3V8|F1P3V8_CHICK	DnaJ homolog subfamily C member 2 OS=Gallus gallus OX=9031 GN=DNAJC2 PE=4 SV=2	DNAJC2
tr|A0A1D5PAR5|A0A1D5PAR5_CHICK	Tubulin alpha chain OS=Gallus gallus OX=9031 GN=TUBA3E PE=3 SV=1	TUBA3E
tr|R4GIZ3|R4GIZ3_CHICK	Ras-associating domain-containing protein OS=Gallus gallus OX=9031 GN=RASSF9 PE=4 SV=1	RASSF9
tr|A0A1D5PLV8|A0A1D5PLV8_CHICK	Uncharacterized protein OS=Gallus gallus OX=9031 GN=SETBP1 PE=4 SV=2	SETBP1
tr|F1P0I1|F1P0I1_CHICK	Uncharacterized protein OS=Gallus gallus OX=9031 GN=DDX60 PE=4 SV=4	DDX60
tr|F1NDP8|F1NDP8_CHICK	IF rod domain-containing protein OS=Gallus gallus OX=9031 GN=KRT40 PE=3 SV=3	KRT40
tr|A0A1D5PWR4|A0A1D5PWR4_CHICK	Uncharacterized protein OS=Gallus gallus OX=9031 GN=C3 PE=4 SV=2	C3
tr|F1P3J3|F1P3J3_CHICK	Protein-tyrosine-phosphatase OS=Gallus gallus OX=9031 GN=PTPRJ PE=3 SV=4	PTPRJ
tr|F6QYT5|F6QYT5_CHICK	Plus3 domain-containing protein OS=Gallus gallus OX=9031 GN=RTF1 PE=4 SV=3	RTF1
tr|E1BZT2|E1BZT2_CHICK	Protein kinase domain-containing protein OS=Gallus gallus OX=9031 GN=TESK2 PE=4 SV=3	TESK2
tr|F1NV02|F1NV02_CHICK	Apolipoprotein B OS=Gallus gallus OX=9031 GN=APOB PE=4 SV=2	APOB
tr|A0A3Q2UED8|A0A3Q2UED8_CHICK	Uncharacterized protein OS=Gallus gallus OX=9031 GN=LOC107049095 PE=4 SV=1	LOC107049095
tr|A0A3Q2TYI7|A0A3Q2TYI7_CHICK	RING-type E3 ubiquitin transferase OS=Gallus gallus OX=9031 GN=BRCA1 PE=4 SV=1	BRCA1
tr|A0A1D5PDV7|A0A1D5PDV7_CHICK	Uncharacterized protein OS=Gallus gallus OX=9031 PE=4 SV=1
tr|A0A1D5P3U0|A0A1D5P3U0_CHICK	Uncharacterized protein OS=Gallus gallus OX=9031 GN=U2AF1 PE=4 SV=1	U2AF1
tr|F1NUZ2|F1NUZ2_CHICK	Rab-GAP TBC domain-containing protein OS=Gallus gallus OX=9031 GN=TBC1D2B PE=4 SV=3	TBC1D2B
tr|A0A1L1RPQ6|A0A1L1RPQ6_CHICK	Uncharacterized protein OS=Gallus gallus OX=9031 GN=TPM4 PE=3 SV=2	TPM4
tr|A0A3Q2U9E2|A0A3Q2U9E2_CHICK	PPIase cyclophilin-type domain-containing protein OS=Gallus gallus OX=9031 GN=PPIG PE=4 SV=1	PPIG
tr|A0A1D5PY92|A0A1D5PY92_CHICK	40S ribosomal protein S3a OS=Gallus gallus OX=9031 GN=RPS3A PE=3 SV=2	RPS3A

## Sheet: Hcp2a-prey proteins
Prey proteins pulled down by biotinylated Hcp2a
Protein_ID	Description	GeneName
tr|A0A3Q2U9R9|A0A3Q2U9R9_CHICK	Biotin carboxylation domain-containing protein OS=Gallus gallus OX=9031 PE=4 SV=1
tr|F1NKJ6|F1NKJ6_CHICK	Uncharacterized protein OS=Gallus gallus OX=9031 PE=4 SV=4
tr|E1BQA3|E1BQA3_CHICK	Mis18 domain-containing protein OS=Gallus gallus OX=9031 GN=MIS18A PE=4 SV=2	MIS18A
tr|H9L063|H9L063_CHICK	Mediator complex subunit 24 OS=Gallus gallus OX=9031 GN=MED24 PE=3 SV=1	MED24
tr|A0A1I7Q423|A0A1I7Q423_CHICK	Leucine zipper-EF-hand-containing transmembrane protein 1 OS=Gallus gallus OX=9031 GN=LETM1 PE=3 SV=1	LETM1
tr|A0A3Q3ARE0|A0A3Q3ARE0_CHICK	Cytoplasmic dynein 2 heavy chain 1 OS=Gallus gallus OX=9031 GN=DYNC2H1 PE=3 SV=1	DYNC2H1
tr|A0A3Q2UDN5|A0A3Q2UDN5_CHICK	Reverse transcriptase domain-containing protein OS=Gallus gallus OX=9031 PE=4 SV=1
tr|A0A3Q2TYP0|A0A3Q2TYP0_CHICK	Kinesin motor domain-containing protein OS=Gallus gallus OX=9031 GN=KIF7 PE=4 SV=1	KIF7
tr|A0A1D5PDI5|A0A1D5PDI5_CHICK	Aldolase_II domain-containing protein OS=Gallus gallus OX=9031 GN=ADD2 PE=3 SV=2	ADD2
tr|F1N9H4|F1N9H4_CHICK	Elongation factor 1-alpha OS=Gallus gallus OX=9031 GN=EEF1A2 PE=3 SV=4	EEF1A2
tr|F1NTM7|F1NTM7_CHICK	Aspartate aminotransferase OS=Gallus gallus OX=9031 GN=GOT1 PE=3 SV=2	GOT1
tr|E1BY89|E1BY89_CHICK	60S ribosomal protein L23 OS=Gallus gallus OX=9031 GN=RPL23 PE=3 SV=2	RPL23
tr|A0A1D5PFQ4|A0A1D5PFQ4_CHICK	[Histone H3]-lysine(4) N-methyltransferase OS=Gallus gallus OX=9031 GN=KMT2D PE=4 SV=2	KMT2D
tr|A0A1D5PZ52|A0A1D5PZ52_CHICK	IF rod domain-containing protein OS=Gallus gallus OX=9031 GN=KRT71 PE=4 SV=2	KRT71
tr|A0A3Q3AIG8|A0A3Q3AIG8_CHICK	Uncharacterized protein OS=Gallus gallus OX=9031 GN=CCDC178 PE=4 SV=1	CCDC178
tr|F1NQT0|F1NQT0_CHICK	DNA polymerase zeta catalytic subunit OS=Gallus gallus OX=9031 GN=REV3L PE=3 SV=3	REV3L
tr|A0A1D5PEI2|A0A1D5PEI2_CHICK	Centrosomal protein of 162 kDa OS=Gallus gallus OX=9031 GN=CEP162 PE=3 SV=1	CEP162
tr|E1C2U4|E1C2U4_CHICK	DNA replication licensing factor MCM4 OS=Gallus gallus OX=9031 GN=MCM4 PE=3 SV=3	MCM4
tr|A0A1L1RZD1|A0A1L1RZD1_CHICK	Uncharacterized protein OS=Gallus gallus OX=9031 GN=SRSF7 PE=4 SV=2	SRSF7
tr|A0A1D5NWM7|A0A1D5NWM7_CHICK	Uncharacterized protein OS=Gallus gallus OX=9031 GN=RSL1D1 PE=4 SV=1	RSL1D1
tr|A0A1D5P5Y7|A0A1D5P5Y7_CHICK	Uncharacterized protein OS=Gallus gallus OX=9031 GN=FMNL2 PE=3 SV=2	FMNL2
tr|A0A3Q2UKS1|A0A3Q2UKS1_CHICK	Uncharacterized protein OS=Gallus gallus OX=9031 GN=EPRS PE=3 SV=1	EPRS
tr|E1BXA7|E1BXA7_CHICK	Uncharacterized protein OS=Gallus gallus OX=9031 GN=MYO1H PE=3 SV=4	MYO1H
tr|F1NGK6|F1NGK6_CHICK	Nudix hydrolase domain-containing protein OS=Gallus gallus OX=9031 GN=TRPM2 PE=3 SV=2	TRPM2
tr|A0A1D5PC88|A0A1D5PC88_CHICK	Uncharacterized protein OS=Gallus gallus OX=9031 GN=APC PE=3 SV=1	APC
tr|A0A3Q3AYK8|A0A3Q3AYK8_CHICK	Cilia- and flagella-associated protein 43 OS=Gallus gallus OX=9031 GN=CFAP43 PE=3 SV=1	CFAP43
tr|A0A1D5NVJ0|A0A1D5NVJ0_CHICK	Uncharacterized protein OS=Gallus gallus OX=9031 GN=LOC107055114 PE=3 SV=2	LOC107055114
tr|A0A3Q2TYV3|A0A3Q2TYV3_CHICK	Uncharacterized protein OS=Gallus gallus OX=9031 GN=SHROOM3 PE=3 SV=1	SHROOM3
tr|A0A1D5PFY1|A0A1D5PFY1_CHICK	Rho-GAP domain-containing protein OS=Gallus gallus OX=9031 GN=FAM13B PE=3 SV=2	FAM13B
tr|A0A3Q2UAA9|A0A3Q2UAA9_CHICK	Uncharacterized protein OS=Gallus gallus OX=9031 GN=RAPGEF3 PE=4 SV=1	RAPGEF3
tr|F1NBA7|F1NBA7_CHICK	Kremen protein OS=Gallus gallus OX=9031 GN=KREMEN1 PE=4 SV=3	KREMEN1
tr|R4GF89|R4GF89_CHICK	14_3_3 domain-containing protein OS=Gallus gallus OX=9031 GN=SFN PE=3 SV=1	SFN
tr|A0A1D5P2X6|A0A1D5P2X6_CHICK	Uncharacterized protein OS=Gallus gallus OX=9031 GN=STAB1 PE=4 SV=2	STAB1
tr|F1P3V8|F1P3V8_CHICK	DnaJ homolog subfamily C member 2 OS=Gallus gallus OX=9031 GN=DNAJC2 PE=4 SV=2	DNAJC2
tr|A0A1D5PAR5|A0A1D5PAR5_CHICK	Tubulin alpha chain OS=Gallus gallus OX=9031 GN=TUBA3E PE=3 SV=1	TUBA3E
tr|R4GIZ3|R4GIZ3_CHICK	Ras-associating domain-containing protein OS=Gallus gallus OX=9031 GN=RASSF9 PE=4 SV=1	RASSF9
tr|A0A1D5PLV8|A0A1D5PLV8_CHICK	Uncharacterized protein OS=Gallus gallus OX=9031 GN=SETBP1 PE=4 SV=2	SETBP1
tr|F1P0I1|F1P0I1_CHICK	Uncharacterized protein OS=Gallus gallus OX=9031 GN=DDX60 PE=4 SV=4	DDX60
tr|F1NDP8|F1NDP8_CHICK	IF rod domain-containing protein OS=Gallus gallus OX=9031 GN=KRT40 PE=3 SV=3	KRT40
tr|A0A1D5PWR4|A0A1D5PWR4_CHICK	Uncharacterized protein OS=Gallus gallus OX=9031 GN=C3 PE=4 SV=2	C3
tr|F1P3J3|F1P3J3_CHICK	Protein-tyrosine-phosphatase OS=Gallus gallus OX=9031 GN=PTPRJ PE=3 SV=4	PTPRJ
tr|F6QYT5|F6QYT5_CHICK	Plus3 domain-containing protein OS=Gallus gallus OX=9031 GN=RTF1 PE=4 SV=3	RTF1
tr|E1BZT2|E1BZT2_CHICK	Protein kinase domain-containing protein OS=Gallus gallus OX=9031 GN=TESK2 PE=4 SV=3	TESK2
tr|F1NV02|F1NV02_CHICK	Apolipoprotein B OS=Gallus gallus OX=9031 GN=APOB PE=4 SV=2	APOB
tr|A0A3Q2UED8|A0A3Q2UED8_CHICK	Uncharacterized protein OS=Gallus gallus OX=9031 GN=LOC107049095 PE=4 SV=1	LOC107049095
tr|A0A3Q2TYI7|A0A3Q2TYI7_CHICK	RING-type E3 ubiquitin transferase OS=Gallus gallus OX=9031 GN=BRCA1 PE=4 SV=1	BRCA1
tr|A0A1D5PDV7|A0A1D5PDV7_CHICK	Uncharacterized protein OS=Gallus gallus OX=9031 PE=4 SV=1
tr|A0A1D5P3U0|A0A1D5P3U0_CHICK	Uncharacterized protein OS=Gallus gallus OX=9031 GN=U2AF1 PE=4 SV=1	U2AF1
tr|F1NUZ2|F1NUZ2_CHICK	Rab-GAP TBC domain-containing protein OS=Gallus gallus OX=9031 GN=TBC1D2B PE=4 SV=3	TBC1D2B
tr|A0A1L1RPQ6|A0A1L1RPQ6_CHICK	Uncharacterized protein OS=Gallus gallus OX=9031 GN=TPM4 PE=3 SV=2	TPM4
tr|A0A3Q2U9E2|A0A3Q2U9E2_CHICK	PPIase cyclophilin-type domain-containing protein OS=Gallus gallus OX=9031 GN=PPIG PE=4 SV=1	PPIG
tr|A0A1D5PY92|A0A1D5PY92_CHICK	40S ribosomal protein S3a OS=Gallus gallus OX=9031 GN=RPS3A PE=3 SV=2	RPS3A
sp|Q98TF7|RL35_CHICK	60S ribosomal protein L35 OS=Gallus gallus OX=9031 GN=RPL35 PE=2 SV=3	RPL35
sp|P67883|RL30_CHICK	60S ribosomal protein L30 OS=Gallus gallus OX=9031 GN=RPL30 PE=1 SV=2	RPL30
tr|A0A1D5NUQ4|A0A1D5NUQ4_CHICK	Ribos_L4_asso_C domain-containing protein OS=Gallus gallus OX=9031 GN=RPL4 PE=3 SV=2	RPL4
tr|F1NN16|F1NN16_CHICK	40S ribosomal protein S7 OS=Gallus gallus OX=9031 GN=RPS7 PE=3 SV=3	RPS7
sp|Q8AV58|SDK1_CHICK	Protein sidekick-1 OS=Gallus gallus OX=9031 GN=SDK1 PE=1 SV=1	SDK1
tr|E1C4M0|E1C4M0_CHICK	40S ribosomal protein S2 OS=Gallus gallus OX=9031 GN=RPS2 PE=3 SV=1	RPS2
tr|A0A1D5P6L3|A0A1D5P6L3_CHICK	Uncharacterized protein OS=Gallus gallus OX=9031 GN=TMEM132E PE=3 SV=2	TMEM132E
sp|Q08200|RL10_CHICK	60S ribosomal protein L10 (Fragment) OS=Gallus gallus OX=9031 GN=RPL10 PE=2 SV=1	RPL10
sp|P15505|GCSP_CHICK	Glycine dehydrogenase (decarboxylating), mitochondrial OS=Gallus gallus OX=9031 GN=GLDC PE=1 SV=2	GLDC
tr|A0A1D5P3S4|A0A1D5P3S4_CHICK	ATP synthase subunit alpha OS=Gallus gallus OX=9031 GN=ATP5A1W PE=3 SV=1	ATP5A1W
tr|A0A1L1RND0|A0A1L1RND0_CHICK	Heat shock protein HSP 90-alpha OS=Gallus gallus OX=9031 GN=HSP90AA1 PE=3 SV=2	HSP90AA1
tr|Q5ZHW8|Q5ZHW8_CHICK	Uncharacterized protein OS=Gallus gallus OX=9031 GN=RPS14 PE=2 SV=1	RPS14
tr|E1C1B5|E1C1B5_CHICK	Uncharacterized protein OS=Gallus gallus OX=9031 GN=ZBTB41 PE=4 SV=2	ZBTB41
sp|P79781|RS27A_CHICK	Ubiquitin-40S ribosomal protein S27a OS=Gallus gallus OX=9031 GN=RPS27A PE=1 SV=3	RPS27A
tr|Q5ZLP5|Q5ZLP5_CHICK	SAP domain-containing protein OS=Gallus gallus OX=9031 GN=SARNP PE=2 SV=1	SARNP
tr|E1BS06|E1BS06_CHICK	Ribosomal_L23eN domain-containing protein OS=Gallus gallus OX=9031 GN=RPL23A PE=3 SV=2	RPL23A
tr|Q5ZJZ2|Q5ZJZ2_CHICK	Uncharacterized protein OS=Gallus gallus OX=9031 GN=RPL3 PE=2 SV=1	RPL3
tr|E1BVB1|E1BVB1_CHICK	Uncharacterized protein OS=Gallus gallus OX=9031 GN=RPL32 PE=3 SV=2	RPL32
sp|Q5ZHK9|LLPH_CHICK	Protein LLP homolog OS=Gallus gallus OX=9031 GN=LLPH PE=3 SV=1	LLPH
tr|A0A1D5P310|A0A1D5P310_CHICK	Neurofibromin OS=Gallus gallus OX=9031 GN=NF1 PE=4 SV=2	NF1
tr|Q5ZM66|Q5ZM66_CHICK	40S ribosomal protein S26 OS=Gallus gallus OX=9031 GN=RPS26 PE=2 SV=1	RPS26
tr|F1NKX8|F1NKX8_CHICK	Uncharacterized protein OS=Gallus gallus OX=9031 GN=ASAP2 PE=4 SV=4	ASAP2
tr|R4GHH2|R4GHH2_CHICK	Uncharacterized protein OS=Gallus gallus OX=9031 GN=WASHC4 PE=4 SV=2	WASHC4
tr|A0A1D5PEY2|A0A1D5PEY2_CHICK	CNH domain-containing protein OS=Gallus gallus OX=9031 PE=4 SV=2
sp|P22451|RL5_CHICK	60S ribosomal protein L5 OS=Gallus gallus OX=9031 GN=RPL5 PE=2 SV=2	RPL5
tr|A0A3Q2UFW2|A0A3Q2UFW2_CHICK	U2 snRNP auxiliary factor large subunit OS=Gallus gallus OX=9031 GN=U2AF2 PE=4 SV=1	U2AF2
tr|D2Z1L9|D2Z1L9_CHICK	LIM and SH3 domain protein 1 OS=Gallus gallus OX=9031 GN=LASP1 PE=2 SV=1	LASP1
tr|F1NLK0|F1NLK0_CHICK	Guanine nucleotide-binding protein-like 3 OS=Gallus gallus OX=9031 GN=GNL3 PE=4 SV=3	GNL3
tr|A0A3Q2U983|A0A3Q2U983_CHICK	Lipoyl-binding domain-containing protein OS=Gallus gallus OX=9031 GN=PC PE=4 SV=1	PC
tr|Q6PVZ5|Q6PVZ5_CHICK	Type II alpha-keratin IIA OS=Gallus gallus OX=9031 GN=KRT5 PE=2 SV=1	KRT5
tr|A0A1D5PQN5|A0A1D5PQN5_CHICK	IF rod domain-containing protein OS=Gallus gallus OX=9031 GN=KRT7 PE=3 SV=1	KRT7
tr|A0A1D5PQ92|A0A1D5PQ92_CHICK	IF rod domain-containing protein OS=Gallus gallus OX=9031 GN=LOC112529929 PE=3 SV=2	LOC112529929
tr|A0A1D5PXP0|A0A1D5PXP0_CHICK	IF rod domain-containing protein OS=Gallus gallus OX=9031 GN=KRT6A PE=3 SV=1	KRT6A
tr|A0A1L1RKR4|A0A1L1RKR4_CHICK	IF rod domain-containing protein OS=Gallus gallus OX=9031 GN=KRT75L4 PE=3 SV=2	KRT75L4
tr|A0A1L1RIW5|A0A1L1RIW5_CHICK	IF rod domain-containing protein OS=Gallus gallus OX=9031 GN=KRT8 PE=3 SV=2	KRT8
tr|F1NJ08|F1NJ08_CHICK	Vimentin OS=Gallus gallus OX=9031 GN=VIM PE=3 SV=1	VIM
tr|F1NU56|F1NU56_CHICK	40S ribosomal protein S25 OS=Gallus gallus OX=9031 GN=RPS25 PE=3 SV=2	RPS25
tr|A0A3Q2UEQ9|A0A3Q2UEQ9_CHICK	Mediator of RNA polymerase II transcription subunit 19 OS=Gallus gallus OX=9031 GN=MED19 PE=3 SV=1	MED19
tr|A0A1D5PM19|A0A1D5PM19_CHICK	Myosin-9 OS=Gallus gallus OX=9031 GN=MYH9 PE=3 SV=2	MYH9
tr|A0A1D5NW83|A0A1D5NW83_CHICK	Myosin motor domain-containing protein OS=Gallus gallus OX=9031 GN=MYH10 PE=3 SV=2	MYH10
tr|F1P531|F1P531_CHICK	3-methylcrotonyl-CoA carboxylase 2 OS=Gallus gallus OX=9031 GN=MCCC2 PE=3 SV=4	MCCC2
tr|A0A3Q3A7P6|A0A3Q3A7P6_CHICK	40S ribosomal protein S15a OS=Gallus gallus OX=9031 GN=RPS15A PE=3 SV=1	RPS15A
tr|F1ND62|F1ND62_CHICK	Uncharacterized protein OS=Gallus gallus OX=9031 GN=FAM151B PE=3 SV=4	FAM151B
sp|P17785|ANXA2_CHICK	Annexin A2 OS=Gallus gallus OX=9031 GN=ANXA2 PE=1 SV=2	ANXA2
tr|A0A1D5PR40|A0A1D5PR40_CHICK	60S ribosomal protein L17 OS=Gallus gallus OX=9031 GN=LOC107049046 PE=3 SV=1	LOC107049046
sp|Q5ZLC5|ATPB_CHICK	ATP synthase subunit beta, mitochondrial OS=Gallus gallus OX=9031 GN=ATP5F1B PE=1 SV=1	ATP5F1B
tr|A0A3Q2UET9|A0A3Q2UET9_CHICK	LsmAD domain-containing protein OS=Gallus gallus OX=9031 GN=ATXN2L PE=3 SV=1	ATXN2L
tr|A0A1D5P462|A0A1D5P462_CHICK	40S ribosomal protein S23 OS=Gallus gallus OX=9031 GN=RPS23 PE=3 SV=2	RPS23
tr|A0A1L1RQ08|A0A1L1RQ08_CHICK	60S ribosomal protein L7a OS=Gallus gallus OX=9031 GN=RPL7A PE=3 SV=1	RPL7A
tr|Q5ZJ71|Q5ZJ71_CHICK	Uncharacterized protein OS=Gallus gallus OX=9031 GN=KCTD9 PE=2 SV=1	KCTD9
sp|P62846|RS15_CHICK	40S ribosomal protein S15 OS=Gallus gallus OX=9031 GN=RPS15 PE=2 SV=2	RPS15
sp|P00698|LYSC_CHICK	Lysozyme C OS=Gallus gallus OX=9031 GN=LYZ PE=1 SV=1	LYZ
tr|A0A1L1RM08|A0A1L1RM08_CHICK	Uncharacterized protein OS=Gallus gallus OX=9031 GN=MYL12A PE=4 SV=1	MYL12A
tr|F2Z4K6|F2Z4K6_CHICK	KOW domain-containing protein OS=Gallus gallus OX=9031 GN=RPL26L1 PE=3 SV=1	RPL26L1
tr|F1NIX0|F1NIX0_CHICK	60S ribosomal protein L8 OS=Gallus gallus OX=9031 GN=RPL8 PE=3 SV=2	RPL8
sp|Q90678|PAFA_CHICK	Platelet-activating factor acetylhydrolase OS=Gallus gallus OX=9031 GN=PLA2G7 PE=2 SV=1	PLA2G7
tr|A0A1D5PKI0|A0A1D5PKI0_CHICK	H1.10 linker histone OS=Gallus gallus OX=9031 PE=3 SV=2
tr|Q98TH5|Q98TH5_CHICK	40S ribosomal protein S11 OS=Gallus gallus OX=9031 GN=cRPS11 PE=3 SV=1	cRPS11
tr|F1NIK4|F1NIK4_CHICK	Uncharacterized protein OS=Gallus gallus OX=9031 GN=RPL36A PE=3 SV=4	RPL36A
tr|F1P1B9|F1P1B9_CHICK	Uncharacterized protein OS=Gallus gallus OX=9031 GN=HIVEP2 PE=4 SV=5	HIVEP2
tr|E1BQZ3|E1BQZ3_CHICK	Uncharacterized protein OS=Gallus gallus OX=9031 GN=SIPA1L1 PE=4 SV=3	SIPA1L1
tr|A0A1D5P1U1|A0A1D5P1U1_CHICK	Uncharacterized protein OS=Gallus gallus OX=9031 GN=DST PE=4 SV=2	DST
tr|F1NR84|F1NR84_CHICK	AIP3 domain-containing protein OS=Gallus gallus OX=9031 GN=KIAA1217 PE=4 SV=2	KIAA1217
tr|F1NM02|F1NM02_CHICK	BTB domain-containing protein OS=Gallus gallus OX=9031 GN=KLHL11 PE=4 SV=3	KLHL11
tr|Q5ZL83|Q5ZL83_CHICK	Succinate--CoA ligase [ADP/GDP-forming] subunit alpha, mitochondrial OS=Gallus gallus OX=9031 GN=SUCLG1 PE=2 SV=1	SUCLG1
tr|A0A1L1RJR6|A0A1L1RJR6_CHICK	Uncharacterized protein OS=Gallus gallus OX=9031 GN=METTL3 PE=3 SV=2	METTL3
sp|P47838|RS6_CHICK	40S ribosomal protein S6 OS=Gallus gallus OX=9031 GN=RPS6 PE=2 SV=1	RPS6
sp|P0C1H5|H2B7_CHICK	Histone H2B 7 OS=Gallus gallus OX=9031 GN=H2B-VII PE=1 SV=2	H2B-VII
tr|F1NBX4|F1NBX4_CHICK	60S ribosomal protein L27a OS=Gallus gallus OX=9031 GN=RPL27A PE=3 SV=4	RPL27A
sp|P61355|RL27_CHICK	60S ribosomal protein L27 OS=Gallus gallus OX=9031 GN=RPL27 PE=2 SV=2	RPL27
tr|A0A1D5NW79|A0A1D5NW79_CHICK	Uncharacterized protein OS=Gallus gallus OX=9031 GN=CCDC88A PE=4 SV=2	CCDC88A
tr|A0A1D5PNU5|A0A1D5PNU5_CHICK	Uncharacterized protein OS=Gallus gallus OX=9031 GN=NELFB PE=4 SV=1	NELFB
tr|F6SB82|F6SB82_CHICK	Uncharacterized protein OS=Gallus gallus OX=9031 GN=TRIM41 PE=4 SV=1	TRIM41
sp|Q90593|BIP_CHICK	Endoplasmic reticulum chaperone BiP OS=Gallus gallus OX=9031 GN=HSPA5 PE=1 SV=1	HSPA5
tr|A0A1D5PD68|A0A1D5PD68_CHICK	Uncharacterized protein OS=Gallus gallus OX=9031 GN=FER1L6 PE=4 SV=1	FER1L6
tr|F1NHW8|F1NHW8_CHICK	Uncharacterized protein OS=Gallus gallus OX=9031 GN=PPARD PE=3 SV=1	PPARD
tr|A0A1L1RT94|A0A1L1RT94_CHICK	60S ribosomal protein L31 OS=Gallus gallus OX=9031 GN=RPL31 PE=3 SV=2	RPL31
tr|A0A1L1RKV4|A0A1L1RKV4_CHICK	Uncharacterized protein OS=Gallus gallus OX=9031 PE=4 SV=2
sp|Q98TF8|RL22_CHICK	60S ribosomal protein L22 OS=Gallus gallus OX=9031 GN=RPL22 PE=2 SV=1	RPL22
sp|P68139|ACTS_CHICK	Actin, alpha skeletal muscle OS=Gallus gallus OX=9031 GN=ACTA1 PE=1 SV=1	ACTA1
sp|Q5ZMQ2|ACTG_CHICK	Actin, cytoplasmic 2 OS=Gallus gallus OX=9031 GN=ACTG1 PE=1 SV=1	ACTG1
sp|P47836|RS4_CHICK	40S ribosomal protein S4 OS=Gallus gallus OX=9031 GN=RPS4 PE=2 SV=2	RPS4
tr|F1NPA9|F1NPA9_CHICK	DNA-(apurinic or apyrimidinic site) lyase OS=Gallus gallus OX=9031 GN=RPS3 PE=3 SV=2	RPS3
tr|F1NB02|F1NB02_CHICK	40S ribosomal protein S8 OS=Gallus gallus OX=9031 GN=RPS8 PE=3 SV=3	RPS8
tr|A0A1L1RLL0|A0A1L1RLL0_CHICK	TRASH domain-containing protein OS=Gallus gallus OX=9031 GN=RPL24 PE=3 SV=2	RPL24
tr|A0A1D5PEF5|A0A1D5PEF5_CHICK	UNC45-central domain-containing protein OS=Gallus gallus OX=9031 GN=UNC45A PE=4 SV=2	UNC45A
tr|F1NDN6|F1NDN6_CHICK	Keratin 12 OS=Gallus gallus OX=9031 PE=3 SV=4
sp|O93256|K1C19_CHICK	Keratin, type I cytoskeletal 19 OS=Gallus gallus OX=9031 GN=KRT19 PE=2 SV=1	KRT19
tr|A0A1D5PMQ5|A0A1D5PMQ5_CHICK	IF rod domain-containing protein OS=Gallus gallus OX=9031 GN=LOC420039 PE=3 SV=3	LOC420039
tr|E1BYS4|E1BYS4_CHICK	Carboxypeptidase D OS=Gallus gallus OX=9031 GN=CPD PE=3 SV=3	CPD
tr|F1NDN5|F1NDN5_CHICK	IF rod domain-containing protein OS=Gallus gallus OX=9031 GN=KRT13 PE=3 SV=3	KRT13
sp|Q6PVZ1|K1C14_CHICK	Keratin, type I cytoskeletal 14 OS=Gallus gallus OX=9031 GN=KRT14 PE=2 SV=1	KRT14
tr|Q5ZKK8|Q5ZKK8_CHICK	Ribosomal protein L19 OS=Gallus gallus OX=9031 GN=RPL19 PE=2 SV=1	RPL19
sp|P00356|G3P_CHICK	Glyceraldehyde-3-phosphate dehydrogenase OS=Gallus gallus OX=9031 GN=GAPDH PE=2 SV=3	GAPDH
sp|P41125|RL13_CHICK	60S ribosomal protein L13 OS=Gallus gallus OX=9031 GN=RPL13 PE=2 SV=2	RPL13
tr|A0A1D5PS29|A0A1D5PS29_CHICK	Elongation factor 2 OS=Gallus gallus OX=9031 GN=EEF2 PE=3 SV=1	EEF2
sp|P08284|H101_CHICK	Histone H1.01 OS=Gallus gallus OX=9031 PE=1 SV=2
tr|A0A1L1RJT5|A0A1L1RJT5_CHICK	40S ribosomal protein S30 OS=Gallus gallus OX=9031 GN=FAU PE=3 SV=1	FAU
sp|Q5ZJ56|RL7_CHICK	60S ribosomal protein L7 OS=Gallus gallus OX=9031 GN=RPL7 PE=2 SV=1	RPL7
tr|E1C224|E1C224_CHICK	Uncharacterized protein OS=Gallus gallus OX=9031 GN=VPS13C PE=3 SV=5	VPS13C
tr|A0A1D5PN25|A0A1D5PN25_CHICK	Y-box-binding protein 1 OS=Gallus gallus OX=9031 GN=YBX1 PE=4 SV=1	YBX1
tr|R4GGJ0|R4GGJ0_CHICK	Uncharacterized protein OS=Gallus gallus OX=9031 GN=RPS16 PE=3 SV=1	RPS16
tr|F1NGJ4|F1NGJ4_CHICK	PACT_coil_coil domain-containing protein OS=Gallus gallus OX=9031 GN=PCNT PE=4 SV=3	PCNT
tr|Q5ZKZ5|Q5ZKZ5_CHICK	Signal recognition particle subunit SRP72 OS=Gallus gallus OX=9031 GN=SRP72 PE=2 SV=1	SRP72
tr|R4GIQ2|R4GIQ2_CHICK	60S ribosomal protein L21 OS=Gallus gallus OX=9031 GN=RPL21 PE=3 SV=1	RPL21
tr|A0A1D5P4V9|A0A1D5P4V9_CHICK	40S ribosomal protein S24 OS=Gallus gallus OX=9031 GN=RPS24 PE=3 SV=2	RPS24
tr|F1NPD3|F1NPD3_CHICK	60S ribosomal protein L18a OS=Gallus gallus OX=9031 GN=RPL18A PE=3 SV=4	RPL18A
sp|Q9PW71|DUS4_CHICK	Dual specificity protein phosphatase 4 OS=Gallus gallus OX=9031 GN=DUSP4 PE=2 SV=1	DUSP4

## Sheet: Biotin-prey proteins
Prey proteins pulled down by biotin
Protein_ID	Description	GeneName
tr|A0A3Q2UET9|A0A3Q2UET9_CHICK	LsmAD domain-containing protein OS=Gallus gallus OX=9031 GN=ATXN2L PE=3 SV=1	ATXN2L
tr|A0A1D5PSX3|A0A1D5PSX3_CHICK	Tropomyosin alpha-1 chain OS=Gallus gallus OX=9031 GN=TPM1 PE=3 SV=1	TPM1
sp|Q5ZJ56|RL7_CHICK	60S ribosomal protein L7 OS=Gallus gallus OX=9031 GN=RPL7 PE=2 SV=1	RPL7
tr|A0A1D5P310|A0A1D5P310_CHICK	Neurofibromin OS=Gallus gallus OX=9031 GN=NF1 PE=4 SV=2	NF1
tr|F1NIX0|F1NIX0_CHICK	60S ribosomal protein L8 OS=Gallus gallus OX=9031 GN=RPL8 PE=3 SV=2	RPL8
tr|A0A1D5PD68|A0A1D5PD68_CHICK	Uncharacterized protein OS=Gallus gallus OX=9031 GN=FER1L6 PE=4 SV=1	FER1L6
tr|A0A1D5P618|A0A1D5P618_CHICK	Telomere length regulation protein TEL2 homolog OS=Gallus gallus OX=9031 GN=TELO2 PE=3 SV=2	TELO2
tr|Q5ZL83|Q5ZL83_CHICK	Succinate--CoA ligase [ADP/GDP-forming] subunit alpha, mitochondrial OS=Gallus gallus OX=9031 GN=SUCLG1 PE=2 SV=1	SUCLG1
sp|P41125|RL13_CHICK	60S ribosomal protein L13 OS=Gallus gallus OX=9031 GN=RPL13 PE=2 SV=2	RPL13
tr|A0A1D5PUX8|A0A1D5PUX8_CHICK	Uncharacterized protein OS=Gallus gallus OX=9031 PE=3 SV=2
tr|E1C1B5|E1C1B5_CHICK	Uncharacterized protein OS=Gallus gallus OX=9031 GN=ZBTB41 PE=4 SV=2	ZBTB41
sp|Q90762|CADH6_CHICK	Cadherin-6 OS=Gallus gallus OX=9031 GN=CDH6 PE=2 SV=1	CDH6
tr|A0A1D5PR40|A0A1D5PR40_CHICK	60S ribosomal protein L17 OS=Gallus gallus OX=9031 GN=LOC107049046 PE=3 SV=1	LOC107049046
sp|Q5ZMQ2|ACTG_CHICK	Actin, cytoplasmic 2 OS=Gallus gallus OX=9031 GN=ACTG1 PE=1 SV=1	ACTG1
sp|P68139|ACTS_CHICK	Actin, alpha skeletal muscle OS=Gallus gallus OX=9031 GN=ACTA1 PE=1 SV=1	ACTA1
tr|A0A1D5P407|A0A1D5P407_CHICK	Uncharacterized protein OS=Gallus gallus OX=9031 GN=SRSF5A PE=3 SV=1	SRSF5A
sp|P67883|RL30_CHICK	60S ribosomal protein L30 OS=Gallus gallus OX=9031 GN=RPL30 PE=1 SV=2	RPL30
tr|Q5ZM66|Q5ZM66_CHICK	40S ribosomal protein S26 OS=Gallus gallus OX=9031 GN=RPS26 PE=2 SV=1	RPS26
sp|P42558|RAN_CHICK	GTP-binding nuclear protein Ran OS=Gallus gallus OX=9031 GN=RAN PE=2 SV=1	RAN
tr|A0A1D5P6L3|A0A1D5P6L3_CHICK	Uncharacterized protein OS=Gallus gallus OX=9031 GN=TMEM132E PE=3 SV=2	TMEM132E
tr|E1BV44|E1BV44_CHICK	Chromosome segregation 1-like protein OS=Gallus gallus OX=9031 GN=CSE1L PE=3 SV=2	CSE1L
tr|F1NGJ4|F1NGJ4_CHICK	PACT_coil_coil domain-containing protein OS=Gallus gallus OX=9031 GN=PCNT PE=4 SV=3	PCNT
tr|A0A3Q2UEQ9|A0A3Q2UEQ9_CHICK	Mediator of RNA polymerase II transcription subunit 19 OS=Gallus gallus OX=9031 GN=MED19 PE=3 SV=1	MED19
sp|Q5ZLC5|ATPB_CHICK	ATP synthase subunit beta, mitochondrial OS=Gallus gallus OX=9031 GN=ATP5F1B PE=1 SV=1	ATP5F1B
sp|P0CB05|CEP63_CHICK	Centrosomal protein of 63 kDa OS=Gallus gallus OX=9031 GN=CEP63 PE=2 SV=1	CEP63
tr|A0A3Q3AMH7|A0A3Q3AMH7_CHICK	RRM domain-containing protein OS=Gallus gallus OX=9031 GN=FUS PE=4 SV=1	FUS
tr|A0A1L1RKV4|A0A1L1RKV4_CHICK	Uncharacterized protein OS=Gallus gallus OX=9031 PE=4 SV=2
tr|Q98SE2|Q98SE2_CHICK	U2snRNP auxiliary factor small subunit OS=Gallus gallus OX=9031 GN=U2AF1 PE=2 SV=1	U2AF1
tr|A0A1L1RQ08|A0A1L1RQ08_CHICK	60S ribosomal protein L7a OS=Gallus gallus OX=9031 GN=RPL7A PE=3 SV=1	RPL7A
tr|A0A1L1RRR1|A0A1L1RRR1_CHICK	Elongation factor 1-alpha OS=Gallus gallus OX=9031 GN=EEF1A1 PE=3 SV=2	EEF1A1
sp|Q98TF7|RL35_CHICK	60S ribosomal protein L35 OS=Gallus gallus OX=9031 GN=RPL35 PE=2 SV=3	RPL35
tr|A0A1L1RM08|A0A1L1RM08_CHICK	Uncharacterized protein OS=Gallus gallus OX=9031 GN=MYL12A PE=4 SV=1	MYL12A
tr|A0A3Q2TSK7|A0A3Q2TSK7_CHICK	Uncharacterized protein OS=Gallus gallus OX=9031 PE=4 SV=1
tr|A0A3Q3APY6|A0A3Q3APY6_CHICK	Uncharacterized protein OS=Gallus gallus OX=9031 GN=UBP1 PE=3 SV=1	UBP1
tr|A0A1D5PKI0|A0A1D5PKI0_CHICK	H1.10 linker histone OS=Gallus gallus OX=9031 PE=3 SV=2
tr|A0A1D5PD32|A0A1D5PD32_CHICK	RNA helicase OS=Gallus gallus OX=9031 GN=DDX17 PE=3 SV=1	DDX17
tr|A0A1L1RJR6|A0A1L1RJR6_CHICK	Uncharacterized protein OS=Gallus gallus OX=9031 GN=METTL3 PE=3 SV=2	METTL3
sp|Q5ZI49|PRPS2_CHICK	Ribose-phosphate pyrophosphokinase 2 OS=Gallus gallus OX=9031 GN=PRPS2 PE=2 SV=1	PRPS2
tr|A0A3Q2U4D6|A0A3Q2U4D6_CHICK	Uncharacterized protein OS=Gallus gallus OX=9031 GN=R3HCC1L PE=4 SV=1	R3HCC1L
sp|P0C1H5|H2B7_CHICK	Histone H2B 7 OS=Gallus gallus OX=9031 GN=H2B-VII PE=1 SV=2	H2B-VII
tr|A0A1D5PEY2|A0A1D5PEY2_CHICK	CNH domain-containing protein OS=Gallus gallus OX=9031 PE=4 SV=2
tr|A0A1D5P462|A0A1D5P462_CHICK	40S ribosomal protein S23 OS=Gallus gallus OX=9031 GN=RPS23 PE=3 SV=2	RPS23
tr|A0A1D5NUD1|A0A1D5NUD1_CHICK	BTB domain-containing protein OS=Gallus gallus OX=9031 GN=BTBD6 PE=4 SV=1	BTBD6
sp|Q5ZL35|ARGL1_CHICK	Arginine and glutamate-rich protein 1 OS=Gallus gallus OX=9031 GN=ARGLU1 PE=2 SV=1	ARGLU1
sp|P22451|RL5_CHICK	60S ribosomal protein L5 OS=Gallus gallus OX=9031 GN=RPL5 PE=2 SV=2	RPL5
sp|Q90631|KTN1_CHICK	Kinectin OS=Gallus gallus OX=9031 GN=KTN1 PE=1 SV=1	KTN1
tr|R4GGJ0|R4GGJ0_CHICK	Uncharacterized protein OS=Gallus gallus OX=9031 GN=RPS16 PE=3 SV=1	RPS16
tr|A0A1D5PX32|A0A1D5PX32_CHICK	Uncharacterized protein OS=Gallus gallus OX=9031 GN=SRSF7L PE=4 SV=2	SRSF7L
tr|E1C8Y9|E1C8Y9_CHICK	RRM domain-containing protein OS=Gallus gallus OX=9031 GN=SRSF3 PE=4 SV=1	SRSF3
sp|Q08200|RL10_CHICK	60S ribosomal protein L10 (Fragment) OS=Gallus gallus OX=9031 GN=RPL10 PE=2 SV=1	RPL10
tr|F2Z4K6|F2Z4K6_CHICK	KOW domain-containing protein OS=Gallus gallus OX=9031 GN=RPL26L1 PE=3 SV=1	RPL26L1
tr|Q5ZJ71|Q5ZJ71_CHICK	Uncharacterized protein OS=Gallus gallus OX=9031 GN=KCTD9 PE=2 SV=1	KCTD9
tr|Q5ZMK0|Q5ZMK0_CHICK	Pept_C1 domain-containing protein OS=Gallus gallus OX=9031 GN=CTSO PE=2 SV=1	CTSO
tr|F1P4J0|F1P4J0_CHICK	Ribosomal protein S6 kinase OS=Gallus gallus OX=9031 GN=RPS6KB1 PE=3 SV=1	RPS6KB1
tr|A0A1D5PQN5|A0A1D5PQN5_CHICK	IF rod domain-containing protein OS=Gallus gallus OX=9031 GN=KRT7 PE=3 SV=1	KRT7
tr|Q6PVZ5|Q6PVZ5_CHICK	Type II alpha-keratin IIA OS=Gallus gallus OX=9031 GN=KRT5 PE=2 SV=1	KRT5
tr|A0A1D5PQ92|A0A1D5PQ92_CHICK	IF rod domain-containing protein OS=Gallus gallus OX=9031 GN=LOC112529929 PE=3 SV=2	LOC112529929
tr|A0A1D5PXP0|A0A1D5PXP0_CHICK	IF rod domain-containing protein OS=Gallus gallus OX=9031 GN=KRT6A PE=3 SV=1	KRT6A
tr|A0A1D5NVU2|A0A1D5NVU2_CHICK	IF rod domain-containing protein OS=Gallus gallus OX=9031 GN=KRT75 PE=3 SV=1	KRT75
tr|A0A1L1RKR4|A0A1L1RKR4_CHICK	IF rod domain-containing protein OS=Gallus gallus OX=9031 GN=KRT75L4 PE=3 SV=2	KRT75L4
tr|A0A1L1RIW5|A0A1L1RIW5_CHICK	IF rod domain-containing protein OS=Gallus gallus OX=9031 GN=KRT8 PE=3 SV=2	KRT8
tr|F1NJ08|F1NJ08_CHICK	Vimentin OS=Gallus gallus OX=9031 GN=VIM PE=3 SV=1	VIM
tr|A0A1D5P198|A0A1D5P198_CHICK	Tubulin alpha chain OS=Gallus gallus OX=9031 GN=LOC100859737 PE=3 SV=2	LOC100859737
tr|A0A1D5P0R2|A0A1D5P0R2_CHICK	Exocyst complex component 8 OS=Gallus gallus OX=9031 GN=EXOC8 PE=3 SV=2	EXOC8
tr|F2Z4K7|F2Z4K7_CHICK	40S ribosomal protein S3a OS=Gallus gallus OX=9031 GN=RPS3A PE=3 SV=3	RPS3A
tr|F1NI05|F1NI05_CHICK	Uncharacterized protein OS=Gallus gallus OX=9031 GN=LAMC1 PE=4 SV=3	LAMC1
sp|Q5ZHK9|LLPH_CHICK	Protein LLP homolog OS=Gallus gallus OX=9031 GN=LLPH PE=3 SV=1	LLPH
tr|A0A3Q2TSJ6|A0A3Q2TSJ6_CHICK	tRNA_int_end_N2 domain-containing protein OS=Gallus gallus OX=9031 GN=TSEN54 PE=3 SV=1	TSEN54
tr|A0A3Q2UFW2|A0A3Q2UFW2_CHICK	U2 snRNP auxiliary factor large subunit OS=Gallus gallus OX=9031 GN=U2AF2 PE=4 SV=1	U2AF2
tr|Q8UWG7|Q8UWG7_CHICK	60S ribosomal protein L6 OS=Gallus gallus OX=9031 GN=RPL6 PE=2 SV=1	RPL6
sp|Q90593|BIP_CHICK	Endoplasmic reticulum chaperone BiP OS=Gallus gallus OX=9031 GN=HSPA5 PE=1 SV=1	HSPA5
sp|P08106|HSP70_CHICK	Heat shock 70 kDa protein OS=Gallus gallus OX=9031 PE=1 SV=1
tr|A0A1D5PNU5|A0A1D5PNU5_CHICK	Uncharacterized protein OS=Gallus gallus OX=9031 GN=NELFB PE=4 SV=1	NELFB
tr|A0A1D5PJP6|A0A1D5PJP6_CHICK	Low-density lipoprotein receptor-related protein OS=Gallus gallus OX=9031 GN=LRP6 PE=3 SV=2	LRP6
tr|F1P531|F1P531_CHICK	3-methylcrotonyl-CoA carboxylase 2 OS=Gallus gallus OX=9031 GN=MCCC2 PE=3 SV=4	MCCC2
tr|A0A3Q3AT69|A0A3Q3AT69_CHICK	Uncharacterized protein OS=Gallus gallus OX=9031 GN=FMNL1 PE=3 SV=1	FMNL1
tr|A0A1D5PE09|A0A1D5PE09_CHICK	Uncharacterized protein OS=Gallus gallus OX=9031 GN=LUC7L PE=3 SV=2	LUC7L
sp|P08284|H101_CHICK	Histone H1.01 OS=Gallus gallus OX=9031 PE=1 SV=2
sp|P09987|H1_CHICK	Histone H1 OS=Gallus gallus OX=9031 PE=1 SV=2
tr|A0A1D5P4V9|A0A1D5P4V9_CHICK	40S ribosomal protein S24 OS=Gallus gallus OX=9031 GN=RPS24 PE=3 SV=2	RPS24
tr|A0A3Q2U7R5|A0A3Q2U7R5_CHICK	Uncharacterized protein OS=Gallus gallus OX=9031 PE=4 SV=1
sp|F1NBT0|STK10_CHICK	Serine/threonine-protein kinase 10 OS=Gallus gallus OX=9031 GN=STK10 PE=3 SV=2	STK10
tr|A0A1L1RL76|A0A1L1RL76_CHICK	60S ribosomal protein L14 OS=Gallus gallus OX=9031 GN=RPL14 PE=3 SV=2	RPL14
sp|P15505|GCSP_CHICK	Glycine dehydrogenase (decarboxylating), mitochondrial OS=Gallus gallus OX=9031 GN=GLDC PE=1 SV=2	GLDC
tr|E1C518|E1C518_CHICK	Uncharacterized protein OS=Gallus gallus OX=9031 GN=GCNT7 PE=4 SV=1	GCNT7
tr|F1NPB8|F1NPB8_CHICK	Uncharacterized protein OS=Gallus gallus OX=9031 GN=AQR PE=3 SV=2	AQR
tr|Q5ZHW8|Q5ZHW8_CHICK	Uncharacterized protein OS=Gallus gallus OX=9031 GN=RPS14 PE=2 SV=1	RPS14
tr|A0A1D5PE05|A0A1D5PE05_CHICK	HECT domain-containing protein OS=Gallus gallus OX=9031 GN=HECTD4 PE=4 SV=2	HECTD4
tr|F1P1U7|F1P1U7_CHICK	Uncharacterized protein OS=Gallus gallus OX=9031 GN=NEURL1 PE=4 SV=1	NEURL1
tr|Q5ZKZ5|Q5ZKZ5_CHICK	Signal recognition particle subunit SRP72 OS=Gallus gallus OX=9031 GN=SRP72 PE=2 SV=1	SRP72
tr|A0A3Q2U5W6|A0A3Q2U5W6_CHICK	SH3 domain-containing protein OS=Gallus gallus OX=9031 GN=LOC107050955 PE=4 SV=1	LOC107050955
tr|A0A1L1RML0|A0A1L1RML0_CHICK	Uncharacterized protein OS=Gallus gallus OX=9031 PE=4 SV=2
tr|F1NB02|F1NB02_CHICK	40S ribosomal protein S8 OS=Gallus gallus OX=9031 GN=RPS8 PE=3 SV=3	RPS8
tr|E1C125|E1C125_CHICK	Uncharacterized protein OS=Gallus gallus OX=9031 GN=SLITRK4 PE=3 SV=2	SLITRK4
tr|F6RS52|F6RS52_CHICK	Uncharacterized protein OS=Gallus gallus OX=9031 GN=C13H5orf15 PE=4 SV=1	C13H5orf15
sp|P09206|TBB3_CHICK	Tubulin beta-3 chain OS=Gallus gallus OX=9031 PE=2 SV=1
tr|E1C591|E1C591_CHICK	PPIase cyclophilin-type domain-containing protein OS=Gallus gallus OX=9031 GN=PPIG PE=4 SV=4	PPIG
tr|A0A1L1RJT5|A0A1L1RJT5_CHICK	40S ribosomal protein S30 OS=Gallus gallus OX=9031 GN=FAU PE=3 SV=1	FAU
tr|F1NEK8|F1NEK8_CHICK	GTP cyclohydrolase 1 OS=Gallus gallus OX=9031 GN=GCH1 PE=3 SV=1	GCH1
tr|D2Z1L9|D2Z1L9_CHICK	LIM and SH3 domain protein 1 OS=Gallus gallus OX=9031 GN=LASP1 PE=2 SV=1	LASP1
tr|F1NHW8|F1NHW8_CHICK	Uncharacterized protein OS=Gallus gallus OX=9031 GN=PPARD PE=3 SV=1	PPARD
tr|A0A3Q2UAN4|A0A3Q2UAN4_CHICK	Chloride channel protein OS=Gallus gallus OX=9031 GN=CLCN5 PE=3 SV=1	CLCN5
tr|A0A1D5PIN9|A0A1D5PIN9_CHICK	VWFA domain-containing protein OS=Gallus gallus OX=9031 GN=CACNA2D2 PE=3 SV=2	CACNA2D2
tr|A0A3Q2U2F9|A0A3Q2U2F9_CHICK	Uncharacterized protein OS=Gallus gallus OX=9031 PE=4 SV=1
tr|F1NBX4|F1NBX4_CHICK	60S ribosomal protein L27a OS=Gallus gallus OX=9031 GN=RPL27A PE=3 SV=4	RPL27A
tr|A0A3Q3A7P6|A0A3Q3A7P6_CHICK	40S ribosomal protein S15a OS=Gallus gallus OX=9031 GN=RPS15A PE=3 SV=1	RPS15A
tr|A0A1L1S0Q5|A0A1L1S0Q5_CHICK	60S ribosomal protein L37a OS=Gallus gallus OX=9031 GN=RPL37A PE=3 SV=2	RPL37A
sp|P30352|SRSF2_CHICK	Serine/arginine-rich splicing factor 2 OS=Gallus gallus OX=9031 GN=SRSF2 PE=2 SV=1	SRSF2
tr|E1C2W2|E1C2W2_CHICK	TOG domain-containing protein OS=Gallus gallus OX=9031 GN=CEP104 PE=1 SV=2	CEP104
sp|P61355|RL27_CHICK	60S ribosomal protein L27 OS=Gallus gallus OX=9031 GN=RPL27 PE=2 SV=2	RPL27
tr|F1NNE7|F1NNE7_CHICK	Uncharacterized protein OS=Gallus gallus OX=9031 GN=LNPEP PE=3 SV=2	LNPEP
tr|A0A1D5PM19|A0A1D5PM19_CHICK	Myosin-9 OS=Gallus gallus OX=9031 GN=MYH9 PE=3 SV=2	MYH9
tr|A0A1D5NW83|A0A1D5NW83_CHICK	Myosin motor domain-containing protein OS=Gallus gallus OX=9031 GN=MYH10 PE=3 SV=2	MYH10
sp|Q9PW71|DUS4_CHICK	Dual specificity protein phosphatase 4 OS=Gallus gallus OX=9031 GN=DUSP4 PE=2 SV=1	DUSP4
tr|A0A1D5P3S4|A0A1D5P3S4_CHICK	ATP synthase subunit alpha OS=Gallus gallus OX=9031 GN=ATP5A1W PE=3 SV=1	ATP5A1W
tr|A0A3Q3A4D8|A0A3Q3A4D8_CHICK	Uncharacterized protein OS=Gallus gallus OX=9031 GN=RBM23 PE=4 SV=1	RBM23
tr|Q5ZJX9|Q5ZJX9_CHICK	Proteasome subunit alpha type OS=Gallus gallus OX=9031 GN=PSMA5 PE=2 SV=1	PSMA5
tr|F1NKF0|F1NKF0_CHICK	Uncharacterized protein OS=Gallus gallus OX=9031 GN=HSF2BP PE=4 SV=2	HSF2BP
tr|A0A1D5PEM4|A0A1D5PEM4_CHICK	Myosin light polypeptide 6 OS=Gallus gallus OX=9031 GN=MYL6 PE=4 SV=3	MYL6
tr|A0A1D5NZU4|A0A1D5NZU4_CHICK	Protein kinase domain-containing protein OS=Gallus gallus OX=9031 GN=CDC2L1 PE=3 SV=2	CDC2L1
tr|A0A1D5NW79|A0A1D5NW79_CHICK	Uncharacterized protein OS=Gallus gallus OX=9031 GN=CCDC88A PE=4 SV=2	CCDC88A
tr|E1BQZ3|E1BQZ3_CHICK	Uncharacterized protein OS=Gallus gallus OX=9031 GN=SIPA1L1 PE=4 SV=3	SIPA1L1
tr|R4GKF3|R4GKF3_CHICK	Alpha-1,6-mannosyl-glycoprotein 4-beta-N-acetylglucosaminyltransferase OS=Gallus gallus OX=9031 GN=MGAT4C PE=4 SV=1	MGAT4C
tr|F1NY18|F1NY18_CHICK	Uncharacterized protein OS=Gallus gallus OX=9031 GN=UNC13B PE=4 SV=3	UNC13B
tr|A0A1D5P1U1|A0A1D5P1U1_CHICK	Uncharacterized protein OS=Gallus gallus OX=9031 GN=DST PE=4 SV=2	DST
tr|F1NIK4|F1NIK4_CHICK	Uncharacterized protein OS=Gallus gallus OX=9031 GN=RPL36A PE=3 SV=4	RPL36A
sp|Q8AV58|SDK1_CHICK	Protein sidekick-1 OS=Gallus gallus OX=9031 GN=SDK1 PE=1 SV=1	SDK1
tr|F1NJ66|F1NJ66_CHICK	Nipped-B protein OS=Gallus gallus OX=9031 GN=LOC427439 PE=3 SV=2	LOC427439
tr|E1C4M0|E1C4M0_CHICK	40S ribosomal protein S2 OS=Gallus gallus OX=9031 GN=RPS2 PE=3 SV=1	RPS2
sp|P0CB50|PRDX1_CHICK	Peroxiredoxin-1 OS=Gallus gallus OX=9031 GN=PRDX1 PE=1 SV=1	PRDX1
tr|F6SB82|F6SB82_CHICK	Uncharacterized protein OS=Gallus gallus OX=9031 GN=TRIM41 PE=4 SV=1	TRIM41
tr|R4GHH2|R4GHH2_CHICK	Uncharacterized protein OS=Gallus gallus OX=9031 GN=WASHC4 PE=4 SV=2	WASHC4
tr|F1NN16|F1NN16_CHICK	40S ribosomal protein S7 OS=Gallus gallus OX=9031 GN=RPS7 PE=3 SV=3	RPS7
tr|A0A1D5PEF5|A0A1D5PEF5_CHICK	UNC45-central domain-containing protein OS=Gallus gallus OX=9031 GN=UNC45A PE=4 SV=2	UNC45A
sp|P00698|LYSC_CHICK	Lysozyme C OS=Gallus gallus OX=9031 GN=LYZ PE=1 SV=1	LYZ
tr|A0A1D5PS29|A0A1D5PS29_CHICK	Elongation factor 2 OS=Gallus gallus OX=9031 GN=EEF2 PE=3 SV=1	EEF2
tr|A0A1D5P6I3|A0A1D5P6I3_CHICK	Conserved oligomeric Golgi complex subunit 1 OS=Gallus gallus OX=9031 GN=COG1 PE=3 SV=1	COG1
tr|F1NPD3|F1NPD3_CHICK	60S ribosomal protein L18a OS=Gallus gallus OX=9031 GN=RPL18A PE=3 SV=4	RPL18A
tr|A0A3Q3A7W7|A0A3Q3A7W7_CHICK	Uncharacterized protein OS=Gallus gallus OX=9031 GN=LOC107050990 PE=4 SV=1	LOC107050990
tr|Q5ZJZ2|Q5ZJZ2_CHICK	Uncharacterized protein OS=Gallus gallus OX=9031 GN=RPL3 PE=2 SV=1	RPL3
tr|Q5ZLP5|Q5ZLP5_CHICK	SAP domain-containing protein OS=Gallus gallus OX=9031 GN=SARNP PE=2 SV=1	SARNP
tr|A0A3Q3AEZ3|A0A3Q3AEZ3_CHICK	2-phospho-D-glycerate hydro-lyase OS=Gallus gallus OX=9031 GN=ENO4 PE=3 SV=1	ENO4
tr|A0A1D5NUQ4|A0A1D5NUQ4_CHICK	Ribos_L4_asso_C domain-containing protein OS=Gallus gallus OX=9031 GN=RPL4 PE=3 SV=2	RPL4
tr|Q5ZIZ0|Q5ZIZ0_CHICK	6-phosphogluconate dehydrogenase, decarboxylating OS=Gallus gallus OX=9031 GN=PGD PE=2 SV=1	PGD
sp|P79781|RS27A_CHICK	Ubiquitin-40S ribosomal protein S27a OS=Gallus gallus OX=9031 GN=RPS27A PE=1 SV=3	RPS27A
tr|A0A1D5NWC3|A0A1D5NWC3_CHICK	Uncharacterized protein OS=Gallus gallus OX=9031 GN=FYCO1 PE=4 SV=1	FYCO1
tr|A0A1D5P3B1|A0A1D5P3B1_CHICK	60S ribosomal protein L11 OS=Gallus gallus OX=9031 GN=RPL11 PE=3 SV=1	RPL11
tr|F1NM02|F1NM02_CHICK	BTB domain-containing protein OS=Gallus gallus OX=9031 GN=KLHL11 PE=4 SV=3	KLHL11
tr|A0A1D5PMQ5|A0A1D5PMQ5_CHICK	IF rod domain-containing protein OS=Gallus gallus OX=9031 GN=LOC420039 PE=3 SV=3	LOC420039
sp|Q6PVZ1|K1C14_CHICK	Keratin, type I cytoskeletal 14 OS=Gallus gallus OX=9031 GN=KRT14 PE=2 SV=1	KRT14
tr|F1NDN5|F1NDN5_CHICK	IF rod domain-containing protein OS=Gallus gallus OX=9031 GN=KRT13 PE=3 SV=3	KRT13
tr|F1NDN6|F1NDN6_CHICK	Keratin 12 OS=Gallus gallus OX=9031 PE=3 SV=4
sp|O93256|K1C19_CHICK	Keratin, type I cytoskeletal 19 OS=Gallus gallus OX=9031 GN=KRT19 PE=2 SV=1	KRT19
tr|E1BYS4|E1BYS4_CHICK	Carboxypeptidase D OS=Gallus gallus OX=9031 GN=CPD PE=3 SV=3	CPD
tr|Q5ZKK8|Q5ZKK8_CHICK	Ribosomal protein L19 OS=Gallus gallus OX=9031 GN=RPL19 PE=2 SV=1	RPL19
tr|A0A1D5PE65|A0A1D5PE65_CHICK	Uncharacterized protein OS=Gallus gallus OX=9031 GN=SYNE1 PE=4 SV=2	SYNE1
tr|E1C2D3|E1C2D3_CHICK	Uncharacterized protein OS=Gallus gallus OX=9031 GN=CASKIN2 PE=4 SV=2	CASKIN2
sp|P17785|ANXA2_CHICK	Annexin A2 OS=Gallus gallus OX=9031 GN=ANXA2 PE=1 SV=2	ANXA2
sp|Q90678|PAFA_CHICK	Platelet-activating factor acetylhydrolase OS=Gallus gallus OX=9031 GN=PLA2G7 PE=2 SV=1	PLA2G7
sp|P35062|H2A3_CHICK	Histone H2A-III OS=Gallus gallus OX=9031 PE=1 SV=2
sp|Q6ITC7|RS13_CHICK	40S ribosomal protein S13 OS=Gallus gallus OX=9031 GN=RPS13 PE=2 SV=3	RPS13
tr|F1NKX8|F1NKX8_CHICK	Uncharacterized protein OS=Gallus gallus OX=9031 GN=ASAP2 PE=4 SV=4	ASAP2
tr|A0A1D5PN25|A0A1D5PN25_CHICK	Y-box-binding protein 1 OS=Gallus gallus OX=9031 GN=YBX1 PE=4 SV=1	YBX1
sp|Q98TF8|RL22_CHICK	60S ribosomal protein L22 OS=Gallus gallus OX=9031 GN=RPL22 PE=2 SV=1	RPL22
tr|E1BWI0|E1BWI0_CHICK	SH3 domain-containing protein OS=Gallus gallus OX=9031 GN=DSP PE=4 SV=5	DSP
tr|A0A1D5P8V8|A0A1D5P8V8_CHICK	Vesicle-fusing ATPase OS=Gallus gallus OX=9031 GN=VPS4B PE=3 SV=2	VPS4B
tr|Q98TH5|Q98TH5_CHICK	40S ribosomal protein S11 OS=Gallus gallus OX=9031 GN=cRPS11 PE=3 SV=1	cRPS11
tr|F1ND62|F1ND62_CHICK	Uncharacterized protein OS=Gallus gallus OX=9031 GN=FAM151B PE=3 SV=4	FAM151B
tr|E1BR36|E1BR36_CHICK	Uncharacterized protein OS=Gallus gallus OX=9031 GN=ACTL6A PE=3 SV=2	ACTL6A
sp|P31335|PUR9_CHICK	Bifunctional purine biosynthesis protein ATIC OS=Gallus gallus OX=9031 GN=ATIC PE=1 SV=1	ATIC
tr|A0A1L1RT94|A0A1L1RT94_CHICK	60S ribosomal protein L31 OS=Gallus gallus OX=9031 GN=RPL31 PE=3 SV=2	RPL31
tr|F1NQW8|F1NQW8_CHICK	Splicing factor, arginine/serine-rich 1 OS=Gallus gallus OX=9031 GN=SRSF1 PE=3 SV=2	SRSF1
tr|A0A1D5PSH8|A0A1D5PSH8_CHICK	Uncharacterized protein OS=Gallus gallus OX=9031 GN=B4GALT2 PE=3 SV=1	B4GALT2
tr|A0A1D5PI18|A0A1D5PI18_CHICK	Vitamin D3 receptor OS=Gallus gallus OX=9031 GN=VDR PE=3 SV=2	VDR
tr|F1NPA9|F1NPA9_CHICK	DNA-(apurinic or apyrimidinic site) lyase OS=Gallus gallus OX=9031 GN=RPS3 PE=3 SV=2	RPS3
sp|P62846|RS15_CHICK	40S ribosomal protein S15 OS=Gallus gallus OX=9031 GN=RPS15 PE=2 SV=2	RPS15
tr|R4GJU1|R4GJU1_CHICK	Fibronectin type-III domain-containing protein OS=Gallus gallus OX=9031 GN=LOC101749460 PE=4 SV=2	LOC101749460
tr|F1NR84|F1NR84_CHICK	AIP3 domain-containing protein OS=Gallus gallus OX=9031 GN=KIAA1217 PE=4 SV=2	KIAA1217
tr|A0A1L1RLL0|A0A1L1RLL0_CHICK	TRASH domain-containing protein OS=Gallus gallus OX=9031 GN=RPL24 PE=3 SV=2	RPL24
tr|A0A3Q2UAF6|A0A3Q2UAF6_CHICK	Rho-GAP domain-containing protein OS=Gallus gallus OX=9031 GN=LOC101749378 PE=4 SV=1	LOC101749378
sp|P47836|RS4_CHICK	40S ribosomal protein S4 OS=Gallus gallus OX=9031 GN=RPS4 PE=2 SV=2	RPS4
tr|A0A1D5PK16|A0A1D5PK16_CHICK	Separase OS=Gallus gallus OX=9031 GN=ESPL1 PE=4 SV=2	ESPL1
tr|A0A1D5NZN7|A0A1D5NZN7_CHICK	Uncharacterized protein OS=Gallus gallus OX=9031 GN=RUNX1T1 PE=4 SV=2	RUNX1T1
tr|F1NU56|F1NU56_CHICK	40S ribosomal protein S25 OS=Gallus gallus OX=9031 GN=RPS25 PE=3 SV=2	RPS25
tr|F1NZA9|F1NZA9_CHICK	Uncharacterized protein OS=Gallus gallus OX=9031 GN=TTLL1 PE=3 SV=3	TTLL1
sp|P47838|RS6_CHICK	40S ribosomal protein S6 OS=Gallus gallus OX=9031 GN=RPS6 PE=2 SV=1	RPS6
tr|A0A1L1RND0|A0A1L1RND0_CHICK	Heat shock protein HSP 90-alpha OS=Gallus gallus OX=9031 GN=HSP90AA1 PE=3 SV=2	HSP90AA1
sp|P00356|G3P_CHICK	Glyceraldehyde-3-phosphate dehydrogenase OS=Gallus gallus OX=9031 GN=GAPDH PE=2 SV=3	GAPDH
tr|F1NLK0|F1NLK0_CHICK	Guanine nucleotide-binding protein-like 3 OS=Gallus gallus OX=9031 GN=GNL3 PE=4 SV=3	GNL3
tr|E1BS06|E1BS06_CHICK	Ribosomal_L23eN domain-containing protein OS=Gallus gallus OX=9031 GN=RPL23A PE=3 SV=2	RPL23A
tr|R4GIQ2|R4GIQ2_CHICK	60S ribosomal protein L21 OS=Gallus gallus OX=9031 GN=RPL21 PE=3 SV=1	RPL21
tr|F1P1B9|F1P1B9_CHICK	Uncharacterized protein OS=Gallus gallus OX=9031 GN=HIVEP2 PE=4 SV=5	HIVEP2
tr|E1BVB1|E1BVB1_CHICK	Uncharacterized protein OS=Gallus gallus OX=9031 GN=RPL32 PE=3 SV=2	RPL32
tr|A0A3Q2U983|A0A3Q2U983_CHICK	Lipoyl-binding domain-containing protein OS=Gallus gallus OX=9031 GN=PC PE=4 SV=1	PC
tr|E1C224|E1C224_CHICK	Uncharacterized protein OS=Gallus gallus OX=9031 GN=VPS13C PE=3 SV=5	VPS13C
sp|P84172|EFTU_CHICK	Elongation factor Tu, mitochondrial (Fragment) OS=Gallus gallus OX=9031 GN=TUFM PE=1 SV=1	TUFM
