# Supplementary material for: Effector protein Hcp2a of avian pathogenic Escherichia coli interacts with the endoplasmatic reticulum associated RPL23 protein of chicken DF-1 fibroblasts
Source: Vet Res. 2023 Jan 30;54:6. doi: 10.1186/s13567-023-01138-0 (PMC9885592; doi:10.1186/s13567-023-01138-0)
Supplement: Supplementary file 2 — Additional file 2. GO functional annotation of Hcp2a-interacting proteins. GO functional annotation of Hcp2a-specific prey proteins screened by pull-down. [file 13567_2023_1138_MOESM2_ESM.xlsx]

## Sheet: Add file 2
GO functional annotation of Hcp2a-interacting proteins.
GO ID (level1)	GO Term (level1)	GO ID (level2)	GO Term (level2)	number_of_out (All)	Genes_of_out
GO:0008150	Biological Process	GO:0009987	cellular process	40	ENSGALT00000002496,ENSGALT00000006099,ENSGALT00000009035,ENSGALT00000009327,ENSGALT00000009385,ENSGALT00000010309,ENSGALT00000012100,ENSGALT00000013428,ENSGALT00000013997,ENSGALT00000015699,ENSGALT00000016630,ENSGALT00000021064,ENSGALT00000021997,ENSGALT00000024245,ENSGALT00000025330,ENSGALT00000025604,ENSGALT00000026601,ENSGALT00000042760,ENSGALT00000045438,ENSGALT00000046954,ENSGALT00000048701,…
GO:0008150	Biological Process	GO:0048519	negative regulation of biological process	12	ENSGALT00000002496,ENSGALT00000009035,ENSGALT00000013428,ENSGALT00000013997,ENSGALT00000025330,ENSGALT00000042760,ENSGALT00000056056,ENSGALT00000059046,ENSGALT00000059358,ENSGALT00000064031,ENSGALT00000079354,ENSGALT00000092251
GO:0008150	Biological Process	GO:0050789	regulation of biological process	26	ENSGALT00000002496,ENSGALT00000006099,ENSGALT00000009035,ENSGALT00000009327,ENSGALT00000009385,ENSGALT00000012100,ENSGALT00000013428,ENSGALT00000013997,ENSGALT00000015699,ENSGALT00000021997,ENSGALT00000025330,ENSGALT00000025604,ENSGALT00000026601,ENSGALT00000042760,ENSGALT00000045438,ENSGALT00000048701,ENSGALT00000055337,ENSGALT00000056056,ENSGALT00000059046,ENSGALT00000059358,ENSGALT00000063335,…
GO:0008150	Biological Process	GO:0071840	cellular component organization or biogenesis	15	ENSGALT00000002496,ENSGALT00000006099,ENSGALT00000009035,ENSGALT00000013997,ENSGALT00000021064,ENSGALT00000021997,ENSGALT00000025330,ENSGALT00000025604,ENSGALT00000026601,ENSGALT00000042760,ENSGALT00000056056,ENSGALT00000063335,ENSGALT00000064031,ENSGALT00000092251,ENSGALT00000107012
GO:0008150	Biological Process	GO:0065007	biological regulation	27	ENSGALT00000002496,ENSGALT00000005261,ENSGALT00000006099,ENSGALT00000009035,ENSGALT00000009327,ENSGALT00000009385,ENSGALT00000012100,ENSGALT00000013428,ENSGALT00000013997,ENSGALT00000015699,ENSGALT00000021997,ENSGALT00000025330,ENSGALT00000025604,ENSGALT00000026601,ENSGALT00000042760,ENSGALT00000045438,ENSGALT00000048701,ENSGALT00000055337,ENSGALT00000056056,ENSGALT00000059046,ENSGALT00000059358,…
GO:0008150	Biological Process	GO:0048518	positive regulation of biological process	12	ENSGALT00000002496,ENSGALT00000009385,ENSGALT00000013428,ENSGALT00000013997,ENSGALT00000015699,ENSGALT00000021997,ENSGALT00000026601,ENSGALT00000042760,ENSGALT00000055337,ENSGALT00000056056,ENSGALT00000059046,ENSGALT00000092251
GO:0008150	Biological Process	GO:0050896	response to stimulus	18	ENSGALT00000002496,ENSGALT00000006099,ENSGALT00000009035,ENSGALT00000009327,ENSGALT00000012100,ENSGALT00000015699,ENSGALT00000024245,ENSGALT00000025330,ENSGALT00000026601,ENSGALT00000042760,ENSGALT00000045438,ENSGALT00000048701,ENSGALT00000055337,ENSGALT00000056056,ENSGALT00000076757,ENSGALT00000079354,ENSGALT00000092251,ENSGALT00000102753
GO:0008150	Biological Process	GO:0040011	locomotion	4	ENSGALT00000009035,ENSGALT00000026601,ENSGALT00000056056,ENSGALT00000064031
GO:0008150	Biological Process	GO:0040007	growth	2	ENSGALT00000013997,ENSGALT00000042760
GO:0008150	Biological Process	GO:0008152	metabolic process	27	ENSGALT00000002496,ENSGALT00000009385,ENSGALT00000010309,ENSGALT00000012100,ENSGALT00000012805,ENSGALT00000013428,ENSGALT00000013997,ENSGALT00000016630,ENSGALT00000021064,ENSGALT00000021997,ENSGALT00000024245,ENSGALT00000025604,ENSGALT00000026601,ENSGALT00000042760,ENSGALT00000055015,ENSGALT00000055337,ENSGALT00000056056,ENSGALT00000059046,ENSGALT00000059358,ENSGALT00000083872,ENSGALT00000086570,…
GO:0008150	Biological Process	GO:0002376	immune system process	4	ENSGALT00000009035,ENSGALT00000015699,ENSGALT00000055337,ENSGALT00000064031
GO:0008150	Biological Process	GO:0008283	cell proliferation	3	ENSGALT00000002496,ENSGALT00000042760,ENSGALT00000056056
GO:0008150	Biological Process	GO:0051704	multi-organism process	3	ENSGALT00000015699,ENSGALT00000026601,ENSGALT00000079354
GO:0008150	Biological Process	GO:0032502	developmental process	9	ENSGALT00000009035,ENSGALT00000013997,ENSGALT00000026601,ENSGALT00000042760,ENSGALT00000063335,ENSGALT00000076757,ENSGALT00000079354,ENSGALT00000092251,ENSGALT00000107012
GO:0008150	Biological Process	GO:0051179	localization	11	ENSGALT00000005261,ENSGALT00000006099,ENSGALT00000009035,ENSGALT00000025330,ENSGALT00000026601,ENSGALT00000042760,ENSGALT00000045438,ENSGALT00000056056,ENSGALT00000064031,ENSGALT00000076757,ENSGALT00000092251
GO:0008150	Biological Process	GO:0023052	signaling	11	ENSGALT00000002496,ENSGALT00000009035,ENSGALT00000009327,ENSGALT00000012100,ENSGALT00000015699,ENSGALT00000042760,ENSGALT00000045438,ENSGALT00000048701,ENSGALT00000056056,ENSGALT00000079354,ENSGALT00000092251
GO:0008150	Biological Process	GO:0022610	biological adhesion	2	ENSGALT00000064031,ENSGALT00000079354
GO:0008150	Biological Process	GO:0022414	reproductive process	1	ENSGALT00000026601
GO:0008150	Biological Process	GO:0000003	reproduction	1	ENSGALT00000026601
GO:0008150	Biological Process	GO:0032501	multicellular organismal process	8	ENSGALT00000009035,ENSGALT00000013997,ENSGALT00000015699,ENSGALT00000026601,ENSGALT00000042760,ENSGALT00000079354,ENSGALT00000092251,ENSGALT00000107012
GO:0003674	Molecular Function	GO:0005488	binding	40	ENSGALT00000002496,ENSGALT00000008227,ENSGALT00000009035,ENSGALT00000009385,ENSGALT00000010309,ENSGALT00000012100,ENSGALT00000013428,ENSGALT00000013997,ENSGALT00000015699,ENSGALT00000016630,ENSGALT00000021064,ENSGALT00000021997,ENSGALT00000024245,ENSGALT00000025330,ENSGALT00000025604,ENSGALT00000026601,ENSGALT00000042760,ENSGALT00000046954,ENSGALT00000055015,ENSGALT00000055337,ENSGALT00000056056,…
GO:0003674	Molecular Function	GO:0005198	structural molecule activity	4	ENSGALT00000002496,ENSGALT00000006099,ENSGALT00000046954,ENSGALT00000059358
GO:0003674	Molecular Function	GO:0003824	catalytic activity	20	ENSGALT00000008227,ENSGALT00000009035,ENSGALT00000009385,ENSGALT00000010309,ENSGALT00000012100,ENSGALT00000012805,ENSGALT00000016630,ENSGALT00000021064,ENSGALT00000024245,ENSGALT00000046954,ENSGALT00000059046,ENSGALT00000078345,ENSGALT00000083872,ENSGALT00000086570,ENSGALT00000097006,ENSGALT00000099707,ENSGALT00000102753,ENSGALT00000105495,ENSGALT00000106044,ENSGALT00000106813
GO:0003674	Molecular Function	GO:0038024	cargo receptor activity	1	ENSGALT00000079354
GO:0003674	Molecular Function	GO:0098772	molecular function regulator	5	ENSGALT00000002496,ENSGALT00000005261,ENSGALT00000055337,ENSGALT00000056056,ENSGALT00000092251
GO:0003674	Molecular Function	GO:0005215	transporter activity	3	ENSGALT00000009035,ENSGALT00000025330,ENSGALT00000026601
GO:0003674	Molecular Function	GO:0140110	transcription regulator activity	1	ENSGALT00000021997
GO:0005575	Cellular Component	GO:0044422	organelle part	26	ENSGALT00000002496,ENSGALT00000008227,ENSGALT00000009035,ENSGALT00000012100,ENSGALT00000013428,ENSGALT00000013997,ENSGALT00000016630,ENSGALT00000021064,ENSGALT00000021997,ENSGALT00000024245,ENSGALT00000025330,ENSGALT00000025604,ENSGALT00000026601,ENSGALT00000045438,ENSGALT00000046954,ENSGALT00000055015,ENSGALT00000056056,ENSGALT00000057335,ENSGALT00000059358,ENSGALT00000064031,ENSGALT00000066139,…
GO:0005575	Cellular Component	GO:0005623	cell	36	ENSGALT00000002496,ENSGALT00000005261,ENSGALT00000006099,ENSGALT00000008227,ENSGALT00000009035,ENSGALT00000009385,ENSGALT00000012100,ENSGALT00000013428,ENSGALT00000013997,ENSGALT00000015699,ENSGALT00000016630,ENSGALT00000021064,ENSGALT00000021997,ENSGALT00000024245,ENSGALT00000025330,ENSGALT00000025604,ENSGALT00000026601,ENSGALT00000042760,ENSGALT00000045438,ENSGALT00000046954,ENSGALT00000055015,…
GO:0005575	Cellular Component	GO:0044464	cell part	36	ENSGALT00000002496,ENSGALT00000005261,ENSGALT00000006099,ENSGALT00000008227,ENSGALT00000009035,ENSGALT00000009385,ENSGALT00000012100,ENSGALT00000013428,ENSGALT00000013997,ENSGALT00000015699,ENSGALT00000016630,ENSGALT00000021064,ENSGALT00000021997,ENSGALT00000024245,ENSGALT00000025330,ENSGALT00000025604,ENSGALT00000026601,ENSGALT00000042760,ENSGALT00000045438,ENSGALT00000046954,ENSGALT00000055015,…
GO:0005575	Cellular Component	GO:0043226	organelle	30	ENSGALT00000002496,ENSGALT00000008227,ENSGALT00000009035,ENSGALT00000012100,ENSGALT00000013428,ENSGALT00000013997,ENSGALT00000015699,ENSGALT00000016630,ENSGALT00000021064,ENSGALT00000021997,ENSGALT00000024245,ENSGALT00000025330,ENSGALT00000025604,ENSGALT00000026601,ENSGALT00000042760,ENSGALT00000045438,ENSGALT00000046954,ENSGALT00000055015,ENSGALT00000056056,ENSGALT00000057335,ENSGALT00000059358,…
GO:0005575	Cellular Component	GO:0031974	membrane-enclosed lumen	14	ENSGALT00000002496,ENSGALT00000012100,ENSGALT00000013428,ENSGALT00000013997,ENSGALT00000016630,ENSGALT00000021064,ENSGALT00000021997,ENSGALT00000024245,ENSGALT00000025604,ENSGALT00000056056,ENSGALT00000059358,ENSGALT00000066139,ENSGALT00000076757,ENSGALT00000078345
GO:0005575	Cellular Component	GO:0099080	supramolecular complex	4	ENSGALT00000046954,ENSGALT00000056056,ENSGALT00000057335,ENSGALT00000107012
GO:0005575	Cellular Component	GO:0032991	protein-containing complex	14	ENSGALT00000002496,ENSGALT00000008227,ENSGALT00000009385,ENSGALT00000013997,ENSGALT00000021064,ENSGALT00000021997,ENSGALT00000024245,ENSGALT00000026601,ENSGALT00000055015,ENSGALT00000056056,ENSGALT00000059358,ENSGALT00000064031,ENSGALT00000078345,ENSGALT00000097006
GO:0005575	Cellular Component	GO:0045202	synapse	3	ENSGALT00000009385,ENSGALT00000059358,ENSGALT00000064031
GO:0005575	Cellular Component	GO:0030054	cell junction	2	ENSGALT00000056056,ENSGALT00000107012
GO:0005575	Cellular Component	GO:0044456	synapse part	1	ENSGALT00000064031
GO:0005575	Cellular Component	GO:0044421	extracellular region part	2	ENSGALT00000026601,ENSGALT00000055337
GO:0005575	Cellular Component	GO:0005576	extracellular region	2	ENSGALT00000026601,ENSGALT00000055337
GO:0005575	Cellular Component	GO:0044425	membrane part	5	ENSGALT00000009035,ENSGALT00000056056,ENSGALT00000064031,ENSGALT00000079354,ENSGALT00000107012
GO:0005575	Cellular Component	GO:0016020	membrane	9	ENSGALT00000009035,ENSGALT00000013428,ENSGALT00000025330,ENSGALT00000045438,ENSGALT00000056056,ENSGALT00000064031,ENSGALT00000079354,ENSGALT00000092251,ENSGALT00000107012
