# Supplementary material for: Effector protein Hcp2a of avian pathogenic Escherichia coli interacts with the endoplasmatic reticulum associated RPL23 protein of chicken DF-1 fibroblasts
Source: Vet Res. 2023 Jan 30;54:6. doi: 10.1186/s13567-023-01138-0 (PMC9885592; doi:10.1186/s13567-023-01138-0)
Supplement: Supplementary file 3 — Additional file 3. KEGG enrichment analysis of Hcp2a-interacting proteins. KEGG enrichment analysis of Hcp2a-specific prey proteins screened by pull-down. [file 13567_2023_1138_MOESM3_ESM.xlsx]

## Sheet: output_identify_20220714194716 
KEGG enrichment analysis of Hcp2a-interacting proteins.
#Term	Database	ID	Input number	Background number	P-Value	Corrected P-Value	Input	Hyperlink
Phagosome	KEGG PATHWAY	gga04145	3	132	0.00319004	0.078246	tr|A0A1D5PWR4|A0A1D5PWR4_CHICK|tr|A0A1D5PAR5|A0A1D5PAR5_CHICK|tr|A0A3Q3ARE0|A0A3Q3ARE0_CHICK	http://www.genome.jp/kegg-bin/show_pathway?gga04145/gga:418979%09red/gga:421169%09red/gga:396370%09red
Fanconi anemia pathway	KEGG PATHWAY	gga03460	2	50	0.00575274	0.078246	tr|F1NQT0|F1NQT0_CHICK|tr|A0A3Q2TYI7|A0A3Q2TYI7_CHICK	http://www.genome.jp/kegg-bin/show_pathway?gga03460/gga:373983%09red/gga:428622%09red
Biosynthesis of amino acids	KEGG PATHWAY	gga01230	2	60	0.00809102	0.078246	tr|A0A3Q2U9R9|A0A3Q2U9R9_CHICK|tr|F1NTM7|F1NTM7_CHICK	http://www.genome.jp/kegg-bin/show_pathway?gga01230/gga:396261%09red/gga:374263%09red
Phenylalanine, tyrosine and tryptophan biosynthesis	KEGG PATHWAY	gga00400	1	5	0.0129963	0.078246	tr|F1NTM7|F1NTM7_CHICK	http://www.genome.jp/kegg-bin/show_pathway?gga00400/gga:396261%09red
Carbon metabolism	KEGG PATHWAY	gga01200	2	102	0.0216257	0.078246	tr|A0A3Q2U9R9|A0A3Q2U9R9_CHICK|tr|F1NTM7|F1NTM7_CHICK	http://www.genome.jp/kegg-bin/show_pathway?gga01200/gga:396261%09red/gga:374263%09red
Spliceosome	KEGG PATHWAY	gga03040	2	107	0.0236028	0.078246	tr|A0A1D5P3U0|A0A1D5P3U0_CHICK|tr|A0A1L1RZD1|A0A1L1RZD1_CHICK	http://www.genome.jp/kegg-bin/show_pathway?gga03040/gga:426265%09red/gga:395370%09red
Cell cycle	KEGG PATHWAY	gga04110	2	114	0.0264905	0.079384	tr|R4GF89|R4GF89_CHICK|tr|E1C2U4|E1C2U4_CHICK	http://www.genome.jp/kegg-bin/show_pathway?gga04110/gga:408037%09red/gga:426764%09red
Ribosome	KEGG PATHWAY	gga03010	2	120	0.0290738	0.080376	tr|E1BY89|E1BY89_CHICK|tr|A0A1D5PY92|A0A1D5PY92_CHICK	http://www.genome.jp/kegg-bin/show_pathway?gga03010/gga:420001%09red/gga:422477%09red
2-Oxocarboxylic acid metabolism	KEGG PATHWAY	gga01210	1	13	0.0300673	0.080376	tr|F1NTM7|F1NTM7_CHICK	http://www.genome.jp/kegg-bin/show_pathway?gga01210/gga:396261%09red
Phenylalanine metabolism	KEGG PATHWAY	gga00360	1	14	0.0321807	0.0808207	tr|F1NTM7|F1NTM7_CHICK	http://www.genome.jp/kegg-bin/show_pathway?gga00360/gga:396261%09red
Ubiquitin mediated proteolysis	KEGG PATHWAY	gga04120	2	127	0.0322097	0.0808207	tr|A0A1D5NVJ0|A0A1D5NVJ0_CHICK|tr|A0A3Q2TYI7|A0A3Q2TYI7_CHICK	http://www.genome.jp/kegg-bin/show_pathway?gga04120/gga:373983%09red/gga:107055114%09red
Adrenergic signaling in cardiomyocytes	KEGG PATHWAY	gga04261	2	128	0.0326682	0.0809775	tr|A0A3Q2UAA9|A0A3Q2UAA9_CHICK|tr|A0A1L1RPQ6|A0A1L1RPQ6_CHICK	http://www.genome.jp/kegg-bin/show_pathway?gga04261/gga:770103%09red/gga:426888%09red
RNA transport	KEGG PATHWAY	gga03013	2	132	0.0345277	0.0825839	tr|F1N9H4|F1N9H4_CHICK|tr|A0A3Q2UDN5|A0A3Q2UDN5_CHICK	http://www.genome.jp/kegg-bin/show_pathway?gga03013/gga:420876%09red/gga:419244%09red
Arginine biosynthesis	KEGG PATHWAY	gga00220	1	17	0.0384939	0.0874667	tr|F1NTM7|F1NTM7_CHICK	http://www.genome.jp/kegg-bin/show_pathway?gga00220/gga:396261%09red
Herpes simplex virus 1 infection	KEGG PATHWAY	gga05168	2	150	0.043385	0.0943792	tr|A0A1L1RZD1|A0A1L1RZD1_CHICK|tr|A0A1D5PWR4|A0A1D5PWR4_CHICK	http://www.genome.jp/kegg-bin/show_pathway?gga05168/gga:426265%09red/gga:396370%09red
Tight junction	KEGG PATHWAY	gga04530	2	156	0.0465069	0.0958055	tr|A0A1D5PDV7|A0A1D5PDV7_CHICK|tr|A0A1D5PAR5|A0A1D5PAR5_CHICK	http://www.genome.jp/kegg-bin/show_pathway?gga04530/gga:429470%09red/gga:421169%09red
Porphyrin and chlorophyll metabolism	KEGG PATHWAY	gga00860	1	23	0.0509993	0.0998024	tr|A0A3Q2UKS1|A0A3Q2UKS1_CHICK	http://www.genome.jp/kegg-bin/show_pathway?gga00860/gga:421348%09red
Citrate cycle (TCA cycle)	KEGG PATHWAY	gga00020	1	28	0.0612985	0.109481	tr|A0A3Q2U9R9|A0A3Q2U9R9_CHICK	http://www.genome.jp/kegg-bin/show_pathway?gga00020/gga:374263%09red
DNA replication	KEGG PATHWAY	gga03030	1	31	0.0674253	0.113954	tr|E1C2U4|E1C2U4_CHICK	http://www.genome.jp/kegg-bin/show_pathway?gga03030/gga:426764%09red
Pyruvate metabolism	KEGG PATHWAY	gga00620	1	32	0.0694588	0.115954	tr|A0A3Q2U9R9|A0A3Q2U9R9_CHICK	http://www.genome.jp/kegg-bin/show_pathway?gga00620/gga:374263%09red
Tyrosine metabolism	KEGG PATHWAY	gga00350	1	34	0.0735129	0.118841	tr|F1NTM7|F1NTM7_CHICK	http://www.genome.jp/kegg-bin/show_pathway?gga00350/gga:396261%09red
Alanine, aspartate and glutamate metabolism	KEGG PATHWAY	gga00250	1	34	0.0735129	0.118841	tr|F1NTM7|F1NTM7_CHICK	http://www.genome.jp/kegg-bin/show_pathway?gga00250/gga:396261%09red
Homologous recombination	KEGG PATHWAY	gga03440	1	38	0.0815691	0.12495	tr|A0A3Q2TYI7|A0A3Q2TYI7_CHICK	http://www.genome.jp/kegg-bin/show_pathway?gga03440/gga:373983%09red
Hedgehog signaling pathway	KEGG PATHWAY	gga04340	1	41	0.0875661	0.127909	tr|A0A3Q2TYP0|A0A3Q2TYP0_CHICK	http://www.genome.jp/kegg-bin/show_pathway?gga04340/gga:415488%09red
Arginine and proline metabolism	KEGG PATHWAY	gga00330	1	42	0.0895566	0.129554	tr|F1NTM7|F1NTM7_CHICK	http://www.genome.jp/kegg-bin/show_pathway?gga00330/gga:396261%09red
Cysteine and methionine metabolism	KEGG PATHWAY	gga00270	1	43	0.0915428	0.129554	tr|F1NTM7|F1NTM7_CHICK	http://www.genome.jp/kegg-bin/show_pathway?gga00270/gga:396261%09red
Aminoacyl-tRNA biosynthesis	KEGG PATHWAY	gga00970	1	43	0.0915428	0.129554	tr|A0A3Q2UKS1|A0A3Q2UKS1_CHICK	http://www.genome.jp/kegg-bin/show_pathway?gga00970/gga:421348%09red
Lysine degradation	KEGG PATHWAY	gga00310	1	54	0.113112	0.149718	tr|A0A1D5PFQ4|A0A1D5PFQ4_CHICK	http://www.genome.jp/kegg-bin/show_pathway?gga00310/gga:425846%09red
p53 signaling pathway	KEGG PATHWAY	gga04115	1	66	0.13607	0.170714	tr|R4GF89|R4GF89_CHICK	http://www.genome.jp/kegg-bin/show_pathway?gga04115/gga:408037%09red
Cardiac muscle contraction	KEGG PATHWAY	gga04260	1	66	0.13607	0.170714	tr|A0A1L1RPQ6|A0A1L1RPQ6_CHICK	http://www.genome.jp/kegg-bin/show_pathway?gga04260/gga:770103%09red
Ribosome biogenesis in eukaryotes	KEGG PATHWAY	gga03008	1	67	0.137957	0.172552	tr|A0A3Q2UDN5|A0A3Q2UDN5_CHICK	http://www.genome.jp/kegg-bin/show_pathway?gga03008/gga:420876%09red
Adherens junction	KEGG PATHWAY	gga04520	1	70	0.143593	0.177968	tr|F1P3J3|F1P3J3_CHICK	http://www.genome.jp/kegg-bin/show_pathway?gga04520/gga:395330%09red
Salmonella infection	KEGG PATHWAY	gga05132	1	70	0.143593	0.177968	tr|A0A3Q3ARE0|A0A3Q3ARE0_CHICK	http://www.genome.jp/kegg-bin/show_pathway?gga05132/gga:418979%09red
Gap junction	KEGG PATHWAY	gga04540	1	84	0.169418	0.202018	tr|A0A1D5PAR5|A0A1D5PAR5_CHICK	http://www.genome.jp/kegg-bin/show_pathway?gga04540/gga:421169%09red
NOD-like receptor signaling pathway	KEGG PATHWAY	gga04621	1	124	0.23907	0.264985	tr|F1NGK6|F1NGK6_CHICK	http://www.genome.jp/kegg-bin/show_pathway?gga04621/gga:424835%09red
Apoptosis	KEGG PATHWAY	gga04210	1	127	0.244056	0.26833	tr|A0A1D5PAR5|A0A1D5PAR5_CHICK	http://www.genome.jp/kegg-bin/show_pathway?gga04210/gga:421169%09red
Wnt signaling pathway	KEGG PATHWAY	gga04310	1	141	0.266906	0.288795	tr|A0A1D5PC88|A0A1D5PC88_CHICK	http://www.genome.jp/kegg-bin/show_pathway?gga04310/gga:415607%09red
Regulation of actin cytoskeleton	KEGG PATHWAY	gga04810	1	190	0.341671	0.361095	tr|A0A1D5PC88|A0A1D5PC88_CHICK	http://www.genome.jp/kegg-bin/show_pathway?gga04810/gga:415607%09red
Neuroactive ligand-receptor interaction	KEGG PATHWAY	gga04080	1	333	0.519658	0.527395	tr|A0A1D5PWR4|A0A1D5PWR4_CHICK	http://www.genome.jp/kegg-bin/show_pathway?gga04080/gga:396370%09red
Metabolic pathways	KEGG PATHWAY	gga01100	3	1290	0.539877	0.546559	tr|A0A3Q2UKS1|A0A3Q2UKS1_CHICK|tr|A0A3Q2U9R9|A0A3Q2U9R9_CHICK|tr|F1NTM7|F1NTM7_CHICK	http://www.genome.jp/kegg-bin/show_pathway?gga01100/gga:396261%09red/gga:421348%09red/gga:374263%09red
